# Supplementary material for: Conservation of terrestrial invertebrates: a review of IUCN and regional Red Lists for Myriapoda
Source: Zookeys. 2020 Apr 28;930:221–9. doi: 10.3897/zookeys.930.48943 (PMC7200887; doi:10.3897/zookeys.930.48943)
Supplement: Supplementary material 1 — Worlwide Myriapoda assessments [file zookeys-930-221-s001.xlsx]

## Sheet: Sheet1
Worlwide Myriapoda assessments
Taxon	Valid Taxon	Red List (Region)	IUCN Category	Original Category	Red List Version	Red List Source
Diplopoda
Callipodida
Schizopetalidae
Balkanopetalum rhodopinum Verhoeff, 1937	Balkanopetalum rhodopinum Verhoeff, 1937	Bulgaria	CR		Current	Golemansky V (Ed.) (2011) Red Data Book of the Republic of Bulgaria: Volume 2 – Animals. http://e-ecodb.bas.bg/rdb/en/vol2/
Eurygyrus ochraceus Koch C. L., 1847	Eurygyrus ochraceus Koch C. L., 1847	Russia (Sevastopol)	CR	1	Current	The Red Data Book of Sevastopol (2019) Kaliningrad, Sevastopov: ROST-DOAFK Publ. 432 p. [in Russian]. https://www.zin.ru/animalia/coleoptera/pdf/sevastopol_red_book_2018.pdf
Chordeumatida
Anthogonidae
Anthogona britannica Jones & Mauriès, 1993	Anthogona britannica Jones & Mauriès, 1993	Great Britain	NT		Current	Natural England (2015) A review of the millipedes (Diplopoda), centipedes (Chilopoda) and woodlice (Isopoda) of Great Britain. Species status number 23. Natural England, London, 170 pp.
Anthroleucosomatidae
Haasia carinifera (Strasser, 1935)	Haasia carinifera (Strasser, 1935)	Slovenia	NT	R	Previous	Mrsic, N (1992) Rdeči seznam ogroženih Dvojnonog (Myriapoda: Diplopoda) v Sloveniji.The Red List of Endangered Diplopoda (Myriapoda) in Slovenia. Varstvo Narave 17: 131-136.
Haasia carinifera (Strasser, 1935)	Haasia carinifera (Strasser, 1935)	Slovenia	NT	R	Current	Uradni list RS, št. 82/02 z dne 24. 9. 2002 (2002b) Priloga 25: Rdeči seznam Dvojnonog (Diplopoda)
Haasia cornuata cornuata (Strasser, 1940)	Haasia cornuata cornuata (Strasser, 1940)	Slovenia	NT	R	Previous	Mrsic, N (1992) Rdeči seznam ogroženih Dvojnonog (Myriapoda: Diplopoda) v Sloveniji.The Red List of Endangered Diplopoda (Myriapoda) in Slovenia. Varstvo Narave 17: 131-136.
Haasia cornuata cornuata (Strasser, 1940)	Haasia cornuata cornuata (Strasser, 1940)	Slovenia	NT	R	Current	Uradni list RS, št. 82/02 z dne 24. 9. 2002 (2002b) Priloga 25: Rdeči seznam Dvojnonog (Diplopoda)
Haasia cornuata dentigera (Strasser, 1940)	Haasia largescutata dentigera (Strasser, 1940)	Slovenia	NT	R	Previous	Mrsic, N (1992) Rdeči seznam ogroženih Dvojnonog (Myriapoda: Diplopoda) v Sloveniji.The Red List of Endangered Diplopoda (Myriapoda) in Slovenia. Varstvo Narave 17: 131-136.
Haasia cornuata dentigera (Strasser, 1940)	Haasia largescutata dentigera (Strasser, 1940)	Slovenia	NT	R	Current	Uradni list RS, št. 82/02 z dne 24. 9. 2002 (2002b) Priloga 25: Rdeči seznam Dvojnonog (Diplopoda)
Haasia cornuata paligera (Strasser, 1940)	Haasia largescutata paligera (Strasser, 1940)	Slovenia	NT	R	Previous	Mrsic, N (1992) Rdeči seznam ogroženih Dvojnonog (Myriapoda: Diplopoda) v Sloveniji.The Red List of Endangered Diplopoda (Myriapoda) in Slovenia. Varstvo Narave 17: 131-136.
Haasia cornuata paligera (Strasser, 1940)	Haasia largescutata paligera (Strasser, 1940)	Slovenia	NT	R	Current	Uradni list RS, št. 82/02 z dne 24. 9. 2002 (2002b) Priloga 25: Rdeči seznam Dvojnonog (Diplopoda)
Haasia falsa (Strasser, 1971)	Haasia falsa (Strasser, 1971)	Slovenia	NT	R	Previous	Mrsic, N (1992) Rdeči seznam ogroženih Dvojnonog (Myriapoda: Diplopoda) v Sloveniji.The Red List of Endangered Diplopoda (Myriapoda) in Slovenia. Varstvo Narave 17: 131-136.
Haasia falsa (Strasser, 1971)	Haasia falsa (Strasser, 1971)	Slovenia	NT	R	Current	Uradni list RS, št. 82/02 z dne 24. 9. 2002 (2002b) Priloga 25: Rdeči seznam Dvojnonog (Diplopoda)
Haasia hadzii (Strasser, 1966)	Haasia hadzii (Strasser, 1966)	Slovenia	NT	R	Previous	Mrsic, N (1992) Rdeči seznam ogroženih Dvojnonog (Myriapoda: Diplopoda) v Sloveniji.The Red List of Endangered Diplopoda (Myriapoda) in Slovenia. Varstvo Narave 17: 131-136.
Haasia hadzii (Strasser, 1966)	Haasia hadzii (Strasser, 1966)	Slovenia	NT	R	Current	Uradni list RS, št. 82/02 z dne 24. 9. 2002 (2002b) Priloga 25: Rdeči seznam Dvojnonog (Diplopoda)
Haasia largescutata idriense (Strasser, 1966)	Haasia largescutata idriense (Strasser, 1966)	Slovenia	NT	R	Previous	Mrsic, N (1992) Rdeči seznam ogroženih Dvojnonog (Myriapoda: Diplopoda) v Sloveniji.The Red List of Endangered Diplopoda (Myriapoda) in Slovenia. Varstvo Narave 17: 131-136.
Haasia largescutata idriense (Strasser, 1966)	Haasia largescutata idriense (Strasser, 1966)	Slovenia	NT	R	Current	Uradni list RS, št. 82/02 z dne 24. 9. 2002 (2002b) Priloga 25: Rdeči seznam Dvojnonog (Diplopoda)
Haasia largescutata largescutata (Strasser, 1935)	Haasia largescutata largescutata (Strasser, 1935)	Slovenia	NT	R	Previous	Mrsic, N (1992) Rdeči seznam ogroženih Dvojnonog (Myriapoda: Diplopoda) v Sloveniji.The Red List of Endangered Diplopoda (Myriapoda) in Slovenia. Varstvo Narave 17: 131-136.
Haasia largescutata largescutata (Strasser, 1935)	Haasia largescutata largescutata (Strasser, 1935)	Slovenia	NT	R	Current	Uradni list RS, št. 82/02 z dne 24. 9. 2002 (2002b) Priloga 25: Rdeči seznam Dvojnonog (Diplopoda)
Haasia largescutata parallela (Strasser, 1940)	Haasia largescutata parallela (Strasser, 1940)	Slovenia	NT	R	Previous	Mrsic, N (1992) Rdeči seznam ogroženih Dvojnonog (Myriapoda: Diplopoda) v Sloveniji.The Red List of Endangered Diplopoda (Myriapoda) in Slovenia. Varstvo Narave 17: 131-136.
Haasia largescutata parallela (Strasser, 1940)	Haasia largescutata parallela (Strasser, 1940)	Slovenia	NT	R	Current	Uradni list RS, št. 82/02 z dne 24. 9. 2002 (2002b) Priloga 25: Rdeči seznam Dvojnonog (Diplopoda)
Haasia tridentis (Verhoeff, 1931)	Haasia tridentis (Verhoeff, 1931)	Slovenia	NT	R	Previous	Mrsic, N (1992) Rdeči seznam ogroženih Dvojnonog (Myriapoda: Diplopoda) v Sloveniji.The Red List of Endangered Diplopoda (Myriapoda) in Slovenia. Varstvo Narave 17: 131-136.
Haasia tridentis (Verhoeff, 1931)	Haasia tridentis (Verhoeff, 1931)	Slovenia	NT	R	Current	Uradni list RS, št. 82/02 z dne 24. 9. 2002 (2002b) Priloga 25: Rdeči seznam Dvojnonog (Diplopoda)
Haasia troglodytes (Latzel, 1884)	Haasia troglodytes (Latzel, 1884)	Slovenia	NT	R	Previous	Mrsic, N (1992) Rdeči seznam ogroženih Dvojnonog (Myriapoda: Diplopoda) v Sloveniji.The Red List of Endangered Diplopoda (Myriapoda) in Slovenia. Varstvo Narave 17: 131-136.
Haasia troglodytes (Latzel, 1884)	Haasia troglodytes (Latzel, 1884)	Slovenia	NT	R	Current	Uradni list RS, št. 82/02 z dne 24. 9. 2002 (2002b) Priloga 25: Rdeči seznam Dvojnonog (Diplopoda)
Troglodicus meridionale (Tabacaru, 1967)	Troglodicus meridionale (Tabacaru, 1967)	Bulgaria	CR		Current	Golemansky V (Ed.) (2011) Red Data Book of the Republic of Bulgaria: Volume 2 – Animals. http://e-ecodb.bas.bg/rdb/en/vol2/
Verhoeffeuma spinosum Strasser, 1937	Verhoeffeuma spinosum Strasser, 1937	Slovenia	NT	R	Previous	Mrsic, N (1992) Rdeči seznam ogroženih Dvojnonog (Myriapoda: Diplopoda) v Sloveniji.The Red List of Endangered Diplopoda (Myriapoda) in Slovenia. Varstvo Narave 17: 131-136.
Verhoeffeuma spinosum Strasser, 1937	Verhoeffeuma spinosum Strasser, 1937	Slovenia	NT	R	Current	Uradni list RS, št. 82/02 z dne 24. 9. 2002 (2002b) Priloga 25: Rdeči seznam Dvojnonog (Diplopoda)
Attemsiidae
Attemsia falcifera Verhoeff, 1899	Attemsia falcifera Verhoeff, 1899	Slovenia	NT	R	Previous	Mrsic, N (1992) Rdeči seznam ogroženih Dvojnonog (Myriapoda: Diplopoda) v Sloveniji.The Red List of Endangered Diplopoda (Myriapoda) in Slovenia. Varstvo Narave 17: 131-136.
Attemsia falcifera Verhoeff, 1899	Attemsia falcifera Verhoeff, 1899	Slovenia	NT	R	Current	Uradni list RS, št. 82/02 z dne 24. 9. 2002 (2002b) Priloga 25: Rdeči seznam Dvojnonog (Diplopoda)
Attemsia dolinensis Verhoeff, 1910	Attemsia dolinensis Verhoeff, 1910	Slovenia	VU	V	Previous	Mrsic, N (1992) Rdeči seznam ogroženih Dvojnonog (Myriapoda: Diplopoda) v Sloveniji.The Red List of Endangered Diplopoda (Myriapoda) in Slovenia. Varstvo Narave 17: 131-136.
Attemsia dolinensis Verhoeff, 1910	Attemsia dolinensis Verhoeff, 1910	Slovenia	VU	V	Current	Uradni list RS, št. 82/02 z dne 24. 9. 2002 (2002b) Priloga 25: Rdeči seznam Dvojnonog (Diplopoda)
Attemsia stygia (Latzel, 1884)	Attemsia stygia (Latzel, 1884)	Slovenia	VU	V	Previous	Mrsic, N (1992) Rdeči seznam ogroženih Dvojnonog (Myriapoda: Diplopoda) v Sloveniji.The Red List of Endangered Diplopoda (Myriapoda) in Slovenia. Varstvo Narave 17: 131-136.
Attemsia stygia (Latzel, 1884)	Attemsia stygia (Latzel, 1884)	Slovenia	VU	V	Current	Uradni list RS, št. 82/02 z dne 24. 9. 2002 (2002b) Priloga 25: Rdeči seznam Dvojnonog (Diplopoda)
Coelogonium cavernarum Strasser, 1937	Coelogonium cavernarum Strasser, 1937	Slovenia	NT	R	Previous	Mrsic, N (1992) Rdeči seznam ogroženih Dvojnonog (Myriapoda: Diplopoda) v Sloveniji.The Red List of Endangered Diplopoda (Myriapoda) in Slovenia. Varstvo Narave 17: 131-136.
Coelogonium cavernarum Strasser, 1937	Coelogonium cavernarum Strasser, 1937	Slovenia	NT	R	Current	Uradni list RS, št. 82/02 z dne 24. 9. 2002 (2002b) Priloga 25: Rdeči seznam Dvojnonog (Diplopoda)
Eurygonium alticola (Strasser, 1937)	Eurygonium alticola (Strasser, 1937)	Slovenia	NT	R	Previous	Mrsic, N (1992) Rdeči seznam ogroženih Dvojnonog (Myriapoda: Diplopoda) v Sloveniji.The Red List of Endangered Diplopoda (Myriapoda) in Slovenia. Varstvo Narave 17: 131-136.
Eurygonium alticola (Strasser, 1937)	Eurygonium alticola (Strasser, 1937)	Slovenia	NT	R	Current	Uradni list RS, št. 82/02 z dne 24. 9. 2002 (2002b) Priloga 25: Rdeči seznam Dvojnonog (Diplopoda)
Glomogonium karawankarum intermedium Mršić, 1987	Glomogonium karawankarum intermedium Mršić, 1987	Slovenia	NT	R	Previous	Mrsic, N (1992) Rdeči seznam ogroženih Dvojnonog (Myriapoda: Diplopoda) v Sloveniji.The Red List of Endangered Diplopoda (Myriapoda) in Slovenia. Varstvo Narave 17: 131-136.
Glomogonium karawankarum intermedium Mršić, 1987	Glomogonium karawankarum intermedium Mršić, 1987	Slovenia	NT	R	Current	Uradni list RS, št. 82/02 z dne 24. 9. 2002 (2002b) Priloga 25: Rdeči seznam Dvojnonog (Diplopoda)
Glomogonium karawankarum karawankarum Strasser, 1965	Glomogonium karawankarum karawankarum Strasser, 1965	Slovenia	NT	R	Previous	Mrsic, N (1992) Rdeči seznam ogroženih Dvojnonog (Myriapoda: Diplopoda) v Sloveniji.The Red List of Endangered Diplopoda (Myriapoda) in Slovenia. Varstvo Narave 17: 131-136.
Glomogonium karawankarum karawankarum Strasser, 1965	Glomogonium karawankarum karawankarum Strasser, 1965	Slovenia	NT	R	Current	Uradni list RS, št. 82/02 z dne 24. 9. 2002 (2002b) Priloga 25: Rdeči seznam Dvojnonog (Diplopoda)
Glomogonium karawankarum saviniense Mršić, 1987	Glomogonium karawankarum saviniense Mršić, 1987	Slovenia	NT	R	Previous	Mrsic, N (1992) Rdeči seznam ogroženih Dvojnonog (Myriapoda: Diplopoda) v Sloveniji.The Red List of Endangered Diplopoda (Myriapoda) in Slovenia. Varstvo Narave 17: 131-136.
Glomogonium karawankarum saviniense Mršić, 1987	Glomogonium karawankarum saviniense Mršić, 1987	Slovenia	NT	R	Current	Uradni list RS, št. 82/02 z dne 24. 9. 2002 (2002b) Priloga 25: Rdeči seznam Dvojnonog (Diplopoda)
Grassografia makolensis Mršić, 1987	Grassografia makolensis Mršić, 1987	Slovenia	NT	R	Previous	Mrsic, N (1992) Rdeči seznam ogroženih Dvojnonog (Myriapoda: Diplopoda) v Sloveniji.The Red List of Endangered Diplopoda (Myriapoda) in Slovenia. Varstvo Narave 17: 131-136.
Grassografia makolensis Mršić, 1987	Grassografia makolensis Mršić, 1987	Slovenia	NT	R	Current	Uradni list RS, št. 82/02 z dne 24. 9. 2002 (2002b) Priloga 25: Rdeči seznam Dvojnonog (Diplopoda)
Julialpium alabardatum (Strasser, 1937)	Julialpium alabardatum (Strasser, 1937)	Slovenia	NT	R	Previous	Mrsic, N (1992) Rdeči seznam ogroženih Dvojnonog (Myriapoda: Diplopoda) v Sloveniji.The Red List of Endangered Diplopoda (Myriapoda) in Slovenia. Varstvo Narave 17: 131-136.
Julialpium alabardatum (Strasser, 1937)	Julialpium alabardatum (Strasser, 1937)	Slovenia	NT	R	Current	Uradni list RS, št. 82/02 z dne 24. 9. 2002 (2002b) Priloga 25: Rdeči seznam Dvojnonog (Diplopoda)
Mecogonopodium bohiniense bohiniense Strasser, 1933	Mecogonopodium bohiniense bohiniense Strasser, 1933	Slovenia	NT	R	Previous	Mrsic, N (1992) Rdeči seznam ogroženih Dvojnonog (Myriapoda: Diplopoda) v Sloveniji.The Red List of Endangered Diplopoda (Myriapoda) in Slovenia. Varstvo Narave 17: 131-136.
Mecogonopodium bohiniense bohiniense Strasser, 1933	Mecogonopodium bohiniense bohiniense Strasser, 1933	Slovenia	NT	R	Current	Uradni list RS, št. 82/02 z dne 24. 9. 2002 (2002b) Priloga 25: Rdeči seznam Dvojnonog (Diplopoda)
Mecogonopodium bohiniense parvulum Strasser, 1971	Mecogonopodium bohiniense parvulum Strasser, 1971	Slovenia	NT	R	Previous	Mrsic, N (1992) Rdeči seznam ogroženih Dvojnonog (Myriapoda: Diplopoda) v Sloveniji.The Red List of Endangered Diplopoda (Myriapoda) in Slovenia. Varstvo Narave 17: 131-136.
Mecogonopodium bohiniense parvulum Strasser, 1971	Mecogonopodium bohiniense parvulum Strasser, 1971	Slovenia	NT	R	Current	Uradni list RS, št. 82/02 z dne 24. 9. 2002 (2002b) Priloga 25: Rdeči seznam Dvojnonog (Diplopoda)
Mecogonopodium zirianus Mršić, 1987	Mecogonopodium zirianus Mršić, 1987	Slovenia	NT	R	Previous	Mrsic, N (1992) Rdeči seznam ogroženih Dvojnonog (Myriapoda: Diplopoda) v Sloveniji.The Red List of Endangered Diplopoda (Myriapoda) in Slovenia. Varstvo Narave 17: 131-136.
Mecogonopodium zirianus Mršić, 1987	Mecogonopodium zirianus Mršić, 1987	Slovenia	NT	R	Current	Uradni list RS, št. 82/02 z dne 24. 9. 2002 (2002b) Priloga 25: Rdeči seznam Dvojnonog (Diplopoda)
Polyphematia moniliformis (Latzel, 1884)	Polyphematia moniliformis (Latzel, 1884)	Slovenia	NT	R	Previous	Mrsic, N (1992) Rdeči seznam ogroženih Dvojnonog (Myriapoda: Diplopoda) v Sloveniji.The Red List of Endangered Diplopoda (Myriapoda) in Slovenia. Varstvo Narave 17: 131-136.
Polyphematia moniliformis (Latzel, 1884)	Polyphematia moniliformis (Latzel, 1884)	Slovenia	NT	R	Current	Uradni list RS, št. 82/02 z dne 24. 9. 2002 (2002b) Priloga 25: Rdeči seznam Dvojnonog (Diplopoda)
Schubartia lohmanderi Verhoeff, 1927	Schubartia lohmanderi Verhoeff, 1927	Slovenia	VU	V	Previous	Mrsic, N (1992) Rdeči seznam ogroženih Dvojnonog (Myriapoda: Diplopoda) v Sloveniji.The Red List of Endangered Diplopoda (Myriapoda) in Slovenia. Varstvo Narave 17: 131-136.
Schubartia lohmanderi Verhoeff, 1927	Schubartia lohmanderi Verhoeff, 1927	Slovenia	VU	V	Current	Uradni list RS, št. 82/02 z dne 24. 9. 2002 (2002b) Priloga 25: Rdeči seznam Dvojnonog (Diplopoda)
Stiphrogonium attemsi celeae Mršić, 1987	Stiphrogonium attemsi celeae Mršić, 1987	Slovenia	NT	R	Previous	Mrsic, N (1992) Rdeči seznam ogroženih Dvojnonog (Myriapoda: Diplopoda) v Sloveniji.The Red List of Endangered Diplopoda (Myriapoda) in Slovenia. Varstvo Narave 17: 131-136.
Stiphrogonium attemsi celeae Mršić, 1987	Stiphrogonium attemsi celeae Mršić, 1987	Slovenia	NT	R	Current	Uradni list RS, št. 82/02 z dne 24. 9. 2002 (2002b) Priloga 25: Rdeči seznam Dvojnonog (Diplopoda)
Symphyoshys attemsi attemsi Strasser, 1937	Symphyoshys attemsi attemsi Strasser, 1937	Slovenia	NT	R	Previous	Mrsic, N (1992) Rdeči seznam ogroženih Dvojnonog (Myriapoda: Diplopoda) v Sloveniji.The Red List of Endangered Diplopoda (Myriapoda) in Slovenia. Varstvo Narave 17: 131-136.
Symphyoshys attemsi attemsi Strasser, 1937	Symphyoshys attemsi attemsi Strasser, 1937	Slovenia	NT	R	Current	Uradni list RS, št. 82/02 z dne 24. 9. 2002 (2002b) Priloga 25: Rdeči seznam Dvojnonog (Diplopoda)
Symphyosphys serkoi Strasser, 1939	Symphyosphys serkoi Strasser, 1939	Slovenia	NT	R	Previous	Mrsic, N (1992) Rdeči seznam ogroženih Dvojnonog (Myriapoda: Diplopoda) v Sloveniji.The Red List of Endangered Diplopoda (Myriapoda) in Slovenia. Varstvo Narave 17: 131-136.
Symphyosphys serkoi Strasser, 1939	Symphyosphys serkoi Strasser, 1939	Slovenia	NT	R	Current	Uradni list RS, št. 82/02 z dne 24. 9. 2002 (2002b) Priloga 25: Rdeči seznam Dvojnonog (Diplopoda)
Tylogonium nivifidele Strasser, 1937	Tylogonium nivifidele Strasser, 1937	Slovenia	NT	R	Previous	Mrsic, N (1992) Rdeči seznam ogroženih Dvojnonog (Myriapoda: Diplopoda) v Sloveniji.The Red List of Endangered Diplopoda (Myriapoda) in Slovenia. Varstvo Narave 17: 131-136.
Tylogonium nivifidele Strasser, 1937	Tylogonium nivifidele Strasser, 1937	Slovenia	NT	R	Current	Uradni list RS, št. 82/02 z dne 24. 9. 2002 (2002b) Priloga 25: Rdeči seznam Dvojnonog (Diplopoda)
Brachychaeteumatidae	Brachychaeteumatidae
Brachychaeteuma bagnalli Verhoeff, 1911	Brachychaeteuma bagnalli Verhoeff, 1911	Germany	NT	R	Current	Reip, HS, Spelda J, Voigtländer K, Decker P, Lindner N (2016): Rote Liste und Gesamtartenliste der Doppelfüßer (Myriapoda: Diplopoda) Deutschlands. - In: Gruttke H, Binot-Hafke M, Balzer S, Haupt H, Hofbauer N, Ludwig G, Matzke-Hajek G, Ries M (Eds): Rote Liste gefährdeter Tiere, Pflanzen und Pilze Deutschlands. Band 4: Wirbellose Tiere (Teil 2). Naturschutz und Biologische Vielfalt 70(4): 301-32…
Brachychaeteuma bradeae Brölemann, 1917	Brachychaeteuma bradeae Brölemann, 1917	Norway	NE		Current	Henriksen S, Hilmo O (2015) Norwegian Red List of Species 2015 – methods and results. Norwegian Biodiversity Information Centre, Norway.
Brachychaeteuma bradeae Brölemann, 1917	Brachychaeteuma bradeae Brölemann, 1917	Czech Republic	VU		Current	Hejda R, Farkač J, Chobot K (2017) ČErvený Seznam OhrožEných Druhů ČEské Republiky Bezobratlí. Priroda, Prague, 308 pp.
Brachychaeteuma bradeae Brölemann, 1917	Brachychaeteuma bradeae Brölemann, 1917	Germany	LC	*	Current	Reip, HS, Spelda J, Voigtländer K, Decker P, Lindner N (2016): Rote Liste und Gesamtartenliste der Doppelfüßer (Myriapoda: Diplopoda) Deutschlands. - In: Gruttke H, Binot-Hafke M, Balzer S, Haupt H, Hofbauer N, Ludwig G, Matzke-Hajek G, Ries M (Eds): Rote Liste gefährdeter Tiere, Pflanzen und Pilze Deutschlands. Band 4: Wirbellose Tiere (Teil 2). Naturschutz und Biologische Vielfalt 70(4): 301-32…
Brachychaeteuma bradeae Brölemann, 1917	Brachychaeteuma bradeae Brölemann, 1917	Germany (Saxony Anhalt)	NT	R	Previous	Voigtländer K (2004b) Rote Liste der Doppelfüßer (Diplopoda) des Landes Sachsen-Anhalt. - Berichte des Landesamtes für Umweltschutz Sachsen-Anhalt 39: 178-180.
Brachychaeteuma bradeae Brölemann, 1917	Brachychaeteuma bradeae Brölemann, 1917	Germany (Saxony Anhalt)	NT	R	Current	Voigtländer K, Lindner EN, Decker P (in press) Doppelfüßer (Diplopoda). In: Landesamt für Umweltschutz Sachsen-Anhalt (Eds): Rote Listen Sachsen-Anhalt. Berichte des Landesamtes für Umweltschutz Sachsen-Anhalt 4.
Brachychaeteuma bradeae Brölemann, 1917	Brachychaeteuma bradeae Brölemann, 1917	Germany (Bavaria)	DD	D	Current	Spelda J (2004) Rote Liste gefährdeter Hundert- und Tausendfüßer (Myriapoda: Chilopoda, Diplopoda) Bayerns. Schriftenreihe Bayerisches Landesamt für Umweltschutz 166: 339-342.
Brachychaeteuma bradeae Brölemann, 1917	Brachychaeteuma bradeae Brölemann, 1917	Germany (Baden-Württemberg)	DD	D	Current	Spelda J (1998) Provisorische Rote Liste der in Baden-Württemberg gefährdeten Hundert- und Tausendfüßer (Myriapoda: Chilopoda, Diplopoda), Stand: August 1997. In: Köppel C, Rennwald E, Hirneisen N (Eds): Rote Listen auf CD-ROM. Deutschland, Österreich, Schweiz, Liechtenstein, Südtirol. Verlag für interaktive Medien, Gaggenau.
Hungarosoma bokori Verhoeff, 1928	Hungarosoma bokori Verhoeff, 1928	Czech Republic	CR		Current	Hejda R, Farkač J, Chobot K (2017) Červený Seznam Ohrožených Druhů České Republiky Bezobratlí. Priroda, Prague, 308 pp.
Chordeumatidae
Bergamosoma canestrinii (Fedrizzi, 1877)	Bergamosoma canestrinii (Fedrizzi, 1877)	Germany	NT	R	Current	Reip, HS, Spelda J, Voigtländer K, Decker P, Lindner N (2016): Rote Liste und Gesamtartenliste der Doppelfüßer (Myriapoda: Diplopoda) Deutschlands. - In: Gruttke H, Binot-Hafke M, Balzer S, Haupt H, Hofbauer N, Ludwig G, Matzke-Hajek G, Ries M (Eds): Rote Liste gefährdeter Tiere, Pflanzen und Pilze Deutschlands. Band 4: Wirbellose Tiere (Teil 2). Naturschutz und Biologische Vielfalt 70(4): 301-32…
Bergamosoma canestrinii (Fedrizzi, 1877)	Bergamosoma canestrinii (Fedrizzi, 1877)	Germany (Bavaria)	NT	R	Current	Spelda J (2004) Rote Liste gefährdeter Hundert- und Tausendfüßer (Myriapoda: Chilopoda, Diplopoda) Bayerns. Schriftenreihe Bayerisches Landesamt für Umweltschutz 166: 339-342.
Ceratosphys amoena confusa Ribaut, 1955	Ceratosphys amoena confusa Ribaut, 1955	Great Britain	DD		Current	Natural England (2015) A review of the millipedes (Diplopoda), centipedes (Chilopoda) and woodlice (Isopoda) of Great Britain. Species status number 23. Natural England, London, 170 pp.
Chordeuma sylvestre C. L. Koch, 1847	Chordeuma sylvestre C. L. Koch, 1847	Great Britain	VU		Current	Natural England (2015) A review of the millipedes (Diplopoda), centipedes (Chilopoda) and woodlice (Isopoda) of Great Britain. Species status number 23. Natural England, London, 170 pp.
Chordeuma sylvestre C. L. Koch, 1847	Chordeuma sylvestre C. L. Koch, 1847	Germany	LC	*	Current	Reip, HS, Spelda J, Voigtländer K, Decker P, Lindner N (2016): Rote Liste und Gesamtartenliste der Doppelfüßer (Myriapoda: Diplopoda) Deutschlands. - In: Gruttke H, Binot-Hafke M, Balzer S, Haupt H, Hofbauer N, Ludwig G, Matzke-Hajek G, Ries M (Eds): Rote Liste gefährdeter Tiere, Pflanzen und Pilze Deutschlands. Band 4: Wirbellose Tiere (Teil 2). Naturschutz und Biologische Vielfalt 70(4): 301-32…
Chordeuma sylvestre C. L. Koch, 1847	Chordeuma sylvestre C. L. Koch, 1847	Germany (Baden-Württemberg)	LC		Current	Spelda J (1998) Provisorische Rote Liste der in Baden-Württemberg gefährdeten Hundert- und Tausendfüßer (Myriapoda: Chilopoda, Diplopoda), Stand: August 1997. In: Köppel C, Rennwald E, Hirneisen N (Eds): Rote Listen auf CD-ROM. Deutschland, Österreich, Schweiz, Liechtenstein, Südtirol. Verlag für interaktive Medien, Gaggenau.
Hylebainosoma nontronensis Mauriès & Kime, 1999	Hylebainosoma nontronensis Mauriès & Kime, 1999	Great Britain	DD		Current	Natural England (2015) A review of the millipedes (Diplopoda), centipedes (Chilopoda) and woodlice (Isopoda) of Great Britain. Species status number 23. Natural England, London, 170 pp.
Hylebainosoma tatranum Verhoeff, 1899	Hylebainosoma tatranum Verhoeff, 1899	Czech Republic	EN		Current	Hejda R, Farkač J, Chobot K (2017) Červený Seznam Ohrožených Druhů České Republiky Bezobratlí. Priroda, Prague, 308 pp.
Melogona gallica (Latzel, 1884)	Melogona gallica (Latzel, 1884)	Norway	LC		Current	Henriksen S, Hilmo O (2015) Norwegian Red List of Species 2015 – methods and results. Norwegian Biodiversity Information Centre, Norway.
Melogona gallica (Latzel, 1884)	Melogona gallica (Latzel, 1884)	Czech Republic	CR		Current	Hejda R, Farkač J, Chobot K (2017) Červený Seznam Ohrožených Druhů České Republiky Bezobratlí. Priroda, Prague, 308 pp.
Melogona gallica (Latzel, 1884)	Melogona gallica (Latzel, 1884)	Germany	LC	*	Current	Reip, HS, Spelda J, Voigtländer K, Decker P, Lindner N (2016): Rote Liste und Gesamtartenliste der Doppelfüßer (Myriapoda: Diplopoda) Deutschlands. - In: Gruttke H, Binot-Hafke M, Balzer S, Haupt H, Hofbauer N, Ludwig G, Matzke-Hajek G, Ries M (Eds): Rote Liste gefährdeter Tiere, Pflanzen und Pilze Deutschlands. Band 4: Wirbellose Tiere (Teil 2). Naturschutz und Biologische Vielfalt 70(4): 301-32…
Melogona gallica (Latzel, 1884)	Melogona gallica (Latzel, 1884)	Germany (Baden-Württemberg)	LC		Current	Spelda J (1998) Provisorische Rote Liste der in Baden-Württemberg gefährdeten Hundert- und Tausendfüßer (Myriapoda: Chilopoda, Diplopoda), Stand: August 1997. In: Köppel C, Rennwald E, Hirneisen N (Eds): Rote Listen auf CD-ROM. Deutschland, Österreich, Schweiz, Liechtenstein, Südtirol. Verlag für interaktive Medien, Gaggenau.
Melogona transsylvanica (Verhoeff, 1897)	Melogona transsylvanica (Verhoeff, 1897)	Czech Republic	CR		Current	Hejda R, Farkač J, Chobot K (2017) Červený Seznam Ohrožených Druhů České Republiky Bezobratlí. Priroda, Prague, 308 pp.
Melogona transsylvanica (Verhoeff, 1897)	Melogona transsylvanica (Verhoeff, 1897)	Germany	DD	D	Current	Reip, HS, Spelda J, Voigtländer K, Decker P, Lindner N (2016): Rote Liste und Gesamtartenliste der Doppelfüßer (Myriapoda: Diplopoda) Deutschlands. - In: Gruttke H, Binot-Hafke M, Balzer S, Haupt H, Hofbauer N, Ludwig G, Matzke-Hajek G, Ries M (Eds): Rote Liste gefährdeter Tiere, Pflanzen und Pilze Deutschlands. Band 4: Wirbellose Tiere (Teil 2). Naturschutz und Biologische Vielfalt 70(4): 301-32…
Melogona voigti (Verhoeff, 1899)	Melogona voigti (Verhoeff, 1899)	Germany	LC	*	Current	Reip, HS, Spelda J, Voigtländer K, Decker P, Lindner N (2016): Rote Liste und Gesamtartenliste der Doppelfüßer (Myriapoda: Diplopoda) Deutschlands. - In: Gruttke H, Binot-Hafke M, Balzer S, Haupt H, Hofbauer N, Ludwig G, Matzke-Hajek G, Ries M (Eds): Rote Liste gefährdeter Tiere, Pflanzen und Pilze Deutschlands. Band 4: Wirbellose Tiere (Teil 2). Naturschutz und Biologische Vielfalt 70(4): 301-32…
Melogona voigti (Verhoeff, 1899)	Melogona voigti (Verhoeff, 1899)	Germany (Baden-Württemberg)	LC		Current	Spelda J (1998) Provisorische Rote Liste der in Baden-Württemberg gefährdeten Hundert- und Tausendfüßer (Myriapoda: Chilopoda, Diplopoda), Stand: August 1997. In: Köppel C, Rennwald E, Hirneisen N (Eds): Rote Listen auf CD-ROM. Deutschland, Österreich, Schweiz, Liechtenstein, Südtirol. Verlag für interaktive Medien, Gaggenau.
Melogona voigtii (Verhoeff, 1899)	Melogona voigtii (Verhoeff, 1899)	Norway	NE		Current	Henriksen S, Hilmo O (2015) Norwegian Red List of Species 2015 – methods and results. Norwegian Biodiversity Information Centre, Norway.
Melogona voigtii (Verhoeff, 1899)	Melogona voigtii (Verhoeff, 1899)	Great Britain	DD		Current	Natural England (2015) A review of the millipedes (Diplopoda), centipedes (Chilopoda) and woodlice (Isopoda) of Great Britain. Species status number 23. Natural England, London, 170 pp.
Mycogona germanica (Verhoeff, 1892)	Mycogona germanica (Verhoeff, 1892)	Germany	LC	*	Current	Reip, HS, Spelda J, Voigtländer K, Decker P, Lindner N (2016): Rote Liste und Gesamtartenliste der Doppelfüßer (Myriapoda: Diplopoda) Deutschlands. - In: Gruttke H, Binot-Hafke M, Balzer S, Haupt H, Hofbauer N, Ludwig G, Matzke-Hajek G, Ries M (Eds): Rote Liste gefährdeter Tiere, Pflanzen und Pilze Deutschlands. Band 4: Wirbellose Tiere (Teil 2). Naturschutz und Biologische Vielfalt 70(4): 301-32…
Mycogona germanica (Verhoeff, 1892)	Mycogona germanica (Verhoeff, 1892)	Germany (Baden-Württemberg)	LC		Current	Spelda J (1998) Provisorische Rote Liste der in Baden-Württemberg gefährdeten Hundert- und Tausendfüßer (Myriapoda: Chilopoda, Diplopoda), Stand: August 1997. In: Köppel C, Rennwald E, Hirneisen N (Eds): Rote Listen auf CD-ROM. Deutschland, Österreich, Schweiz, Liechtenstein, Südtirol. Verlag für interaktive Medien, Gaggenau.
Orthochordeumella pallida (Rothenbühler, 1899)	Orthochordeumella pallida (Rothenbühler, 1899)	Germany	LC	*	Current	Reip, HS, Spelda J, Voigtländer K, Decker P, Lindner N (2016): Rote Liste und Gesamtartenliste der Doppelfüßer (Myriapoda: Diplopoda) Deutschlands. - In: Gruttke H, Binot-Hafke M, Balzer S, Haupt H, Hofbauer N, Ludwig G, Matzke-Hajek G, Ries M (Eds): Rote Liste gefährdeter Tiere, Pflanzen und Pilze Deutschlands. Band 4: Wirbellose Tiere (Teil 2). Naturschutz und Biologische Vielfalt 70(4): 301-32…
Orthochordeumella fulva (Rothenbühler, 1899)	Orthochordeumella fulva (Rothenbühler, 1899)	Germany	LC	*	Current	Reip, HS, Spelda J, Voigtländer K, Decker P, Lindner N (2016): Rote Liste und Gesamtartenliste der Doppelfüßer (Myriapoda: Diplopoda) Deutschlands. - In: Gruttke H, Binot-Hafke M, Balzer S, Haupt H, Hofbauer N, Ludwig G, Matzke-Hajek G, Ries M (Eds): Rote Liste gefährdeter Tiere, Pflanzen und Pilze Deutschlands. Band 4: Wirbellose Tiere (Teil 2). Naturschutz und Biologische Vielfalt 70(4): 301-32…
Orthochordeumella fulva (Rothenbühler, 1899)	Orthochordeumella fulva (Rothenbühler, 1899)	Germany (Baden-Württemberg)	NT	R3	Current	Spelda J (1998) Provisorische Rote Liste der in Baden-Württemberg gefährdeten Hundert- und Tausendfüßer (Myriapoda: Chilopoda, Diplopoda), Stand: August 1997. In: Köppel C, Rennwald E, Hirneisen N (Eds): Rote Listen auf CD-ROM. Deutschland, Österreich, Schweiz, Liechtenstein, Südtirol. Verlag für interaktive Medien, Gaggenau.
Craspedosomatidae	Craspedosomatidae
Atractosoma meredionale abietum Verhoeff, 1927	Atractosoma meredionale abietum Verhoeff, 1927	Slovenia	VU	V	Previous	Mrsic, N (1992) Rdeči seznam ogroženih Dvojnonog (Myriapoda: Diplopoda) v Sloveniji.The Red List of Endangered Diplopoda (Myriapoda) in Slovenia. Varstvo Narave 17: 131-136.
Atractosoma meredionale abietum Verhoeff, 1927	Atractosoma meredionale abietum Verhoeff, 1927	Slovenia	VU	V	Current	Uradni list RS, št. 82/02 z dne 24. 9. 2002 (2002b) Priloga 25: Rdeči seznam Dvojnonog (Diplopoda)
Atractosoma meridionale Fanzago, 1876	Atractosoma meridionale Fanzago, 1876	Germany	LC	*	Current	Reip, HS, Spelda J, Voigtländer K, Decker P, Lindner N (2016): Rote Liste und Gesamtartenliste der Doppelfüßer (Myriapoda: Diplopoda) Deutschlands. - In: Gruttke H, Binot-Hafke M, Balzer S, Haupt H, Hofbauer N, Ludwig G, Matzke-Hajek G, Ries M (Eds): Rote Liste gefährdeter Tiere, Pflanzen und Pilze Deutschlands. Band 4: Wirbellose Tiere (Teil 2). Naturschutz und Biologische Vielfalt 70(4): 301-32…
Carniosoma verhoeffi (Attems, 1927)	Carniosoma verhoeffi (Attems, 1927)	Slovenia	VU	V	Previous	Mrsic, N (1992) Rdeči seznam ogroženih Dvojnonog (Myriapoda: Diplopoda) v Sloveniji.The Red List of Endangered Diplopoda (Myriapoda) in Slovenia. Varstvo Narave 17: 131-136.
Carniosoma verhoeffi (Attems, 1927)	Carniosoma verhoeffi (Attems, 1927)	Slovenia	VU	V	Current	Uradni list RS, št. 82/02 z dne 24. 9. 2002 (2002b) Priloga 25: Rdeči seznam Dvojnonog (Diplopoda)
Craspedosoma rawlinsii Leach, 1814	Craspedosoma rawlinsii Leach, 1814	Norway	NT		Previous	Djursvoll P (2010) Mangeføttinger - Myriapoda. In: Kålås JA, Viken Å, Henriksen S, Skjelseth S (Eds) Norsk Rødliste for arter 2010. Artsdatabanken, Norge, 223-226.
Craspedosoma rawlinsii Leach, 1814	Craspedosoma rawlinsii Leach, 1814	Norway	NT		Previous	Djursvoll P, Meidell B (2006) Mangeføttinger - Myriapoda. In: Kålås JA, Viken Å, Bakken T (Eds) Norsk Rødliste 2006 - 2006 Norwegian Red List. Artsdatabanken, Norway, 207-210.
Craspedosoma rawlinsii Leach, 1814	Craspedosoma rawlinsii Leach, 1814	Norway	NT		Current	Henriksen S, Hilmo O (2015) Norwegian Red List of Species 2015 – methods and results. Norwegian Biodiversity Information Centre, Norway.
Craspedosoma rawlinsii Leach, 1814	Craspedosoma rawlinsii Leach, 1814	Germany	LC	*	Current	Reip, HS, Spelda J, Voigtländer K, Decker P, Lindner N (2016): Rote Liste und Gesamtartenliste der Doppelfüßer (Myriapoda: Diplopoda) Deutschlands. - In: Gruttke H, Binot-Hafke M, Balzer S, Haupt H, Hofbauer N, Ludwig G, Matzke-Hajek G, Ries M (Eds): Rote Liste gefährdeter Tiere, Pflanzen und Pilze Deutschlands. Band 4: Wirbellose Tiere (Teil 2). Naturschutz und Biologische Vielfalt 70(4): 301-32…
Craspedosoma rawlinsii alemannicum Verhoeff, 1910	Craspedosoma rawlinsii alemannicum Verhoeff, 1910	Germany	LC	*	Current	Reip, HS, Spelda J, Voigtländer K, Decker P, Lindner N (2016): Rote Liste und Gesamtartenliste der Doppelfüßer (Myriapoda: Diplopoda) Deutschlands. - In: Gruttke H, Binot-Hafke M, Balzer S, Haupt H, Hofbauer N, Ludwig G, Matzke-Hajek G, Ries M (Eds): Rote Liste gefährdeter Tiere, Pflanzen und Pilze Deutschlands. Band 4: Wirbellose Tiere (Teil 2). Naturschutz und Biologische Vielfalt 70(4): 301-32…
Craspedosoma rawlinsii alemannicum Verhoeff, 1910	Craspedosoma rawlinsii alemannicum Verhoeff, 1910	Germany (Baden-Württemberg)	LC		Current	Spelda J (1998) Provisorische Rote Liste der in Baden-Württemberg gefährdeten Hundert- und Tausendfüßer (Myriapoda: Chilopoda, Diplopoda), Stand: August 1997. In: Köppel C, Rennwald E, Hirneisen N (Eds): Rote Listen auf CD-ROM. Deutschland, Österreich, Schweiz, Liechtenstein, Südtirol. Verlag für interaktive Medien, Gaggenau.
Craspedosoma rawlinsii alsaticum (Verhoeff, 1910)	Craspedosoma rawlinsii alsaticum (Verhoeff, 1910)	Germany	LC	*	Current	Reip, HS, Spelda J, Voigtländer K, Decker P, Lindner N (2016): Rote Liste und Gesamtartenliste der Doppelfüßer (Myriapoda: Diplopoda) Deutschlands. - In: Gruttke H, Binot-Hafke M, Balzer S, Haupt H, Hofbauer N, Ludwig G, Matzke-Hajek G, Ries M (Eds): Rote Liste gefährdeter Tiere, Pflanzen und Pilze Deutschlands. Band 4: Wirbellose Tiere (Teil 2). Naturschutz und Biologische Vielfalt 70(4): 301-32…
Craspedosoma rawlinsii germanicum (Verhoeff, 1910)	Craspedosoma rawlinsii germanicum (Verhoeff, 1910)	Germany (Baden-Württemberg)	LC		Current	Spelda J (1998) Provisorische Rote Liste der in Baden-Württemberg gefährdeten Hundert- und Tausendfüßer (Myriapoda: Chilopoda, Diplopoda), Stand: August 1997. In: Köppel C, Rennwald E, Hirneisen N (Eds): Rote Listen auf CD-ROM. Deutschland, Österreich, Schweiz, Liechtenstein, Südtirol. Verlag für interaktive Medien, Gaggenau.
Craspedosoma rawlinsii rawlinsii Leach, 1814	Craspedosoma rawlinsii rawlinsii Leach, 1814	Germany (Baden-Württemberg)	LC		Current	Spelda J (1998) Provisorische Rote Liste der in Baden-Württemberg gefährdeten Hundert- und Tausendfüßer (Myriapoda: Chilopoda, Diplopoda), Stand: August 1997. In: Köppel C, Rennwald E, Hirneisen N (Eds): Rote Listen auf CD-ROM. Deutschland, Österreich, Schweiz, Liechtenstein, Südtirol. Verlag für interaktive Medien, Gaggenau.
Craspedosoma taurinorum Silvestri, 1898	Craspedosoma taurinorum Silvestri, 1898	Germany	NT	R	Current	Reip, HS, Spelda J, Voigtländer K, Decker P, Lindner N (2016): Rote Liste und Gesamtartenliste der Doppelfüßer (Myriapoda: Diplopoda) Deutschlands. - In: Gruttke H, Binot-Hafke M, Balzer S, Haupt H, Hofbauer N, Ludwig G, Matzke-Hajek G, Ries M (Eds): Rote Liste gefährdeter Tiere, Pflanzen und Pilze Deutschlands. Band 4: Wirbellose Tiere (Teil 2). Naturschutz und Biologische Vielfalt 70(4): 301-32…
Craspedosoma taurinorum Silvestri, 1898	Craspedosoma taurinorum Silvestri, 1898	Germany (Bavaria)	NT	R	Current	Spelda J (2004) Rote Liste gefährdeter Hundert- und Tausendfüßer (Myriapoda: Chilopoda, Diplopoda) Bayerns. Schriftenreihe Bayerisches Landesamt für Umweltschutz 166: 339-342.
Listrocheiritium cervinum Verhoeff, 1925	Listrocheiritium cervinum Verhoeff, 1925	Germany	NT	R	Current	Reip, HS, Spelda J, Voigtländer K, Decker P, Lindner N (2016): Rote Liste und Gesamtartenliste der Doppelfüßer (Myriapoda: Diplopoda) Deutschlands. - In: Gruttke H, Binot-Hafke M, Balzer S, Haupt H, Hofbauer N, Ludwig G, Matzke-Hajek G, Ries M (Eds): Rote Liste gefährdeter Tiere, Pflanzen und Pilze Deutschlands. Band 4: Wirbellose Tiere (Teil 2). Naturschutz und Biologische Vielfalt 70(4): 301-32…
Listrocheiritium cervinum Verhoeff, 1925	Listrocheiritium cervinum Verhoeff, 1925	Germany (Bavaria)	NT	R	Current	Spelda J (2004) Rote Liste gefährdeter Hundert- und Tausendfüßer (Myriapoda: Chilopoda, Diplopoda) Bayerns. Schriftenreihe Bayerisches Landesamt für Umweltschutz 166: 339-342.
Listrocheiritium septentrionale Gulička, 1965	Listrocheiritium septentrionale Gulička, 1965	Czech Republic	NT		Current	Hejda R, Farkač J, Chobot K (2017) Červený Seznam Ohrožených Druhů České Republiky Bezobratlí. Priroda, Prague, 308 pp.
Listrocheiritium septentrionale Gulička, 1965	Listrocheiritium septentrionale Gulička, 1965	Czech Republic	NT		Previous	Kocourek P (2005) Diplopoda (mnohonozky). In: Farkac J, Kral 0, Skorpik M (Eds) Cerveny seznam ohrorenych druhu Ceske republiky. BezobratlL [in Czech with English abstract]. Agentura ochrany pHrody a krajiny CR, Praha: 108-109.
lulogona tirolensis (Verhoeff, 1894)	Julogona tirolensis (Verhoeff, 1894)	Germany	LC	*	Current	Reip, HS, Spelda J, Voigtländer K, Decker P, Lindner N (2016): Rote Liste und Gesamtartenliste der Doppelfüßer (Myriapoda: Diplopoda) Deutschlands. - In: Gruttke H, Binot-Hafke M, Balzer S, Haupt H, Hofbauer N, Ludwig G, Matzke-Hajek G, Ries M (Eds): Rote Liste gefährdeter Tiere, Pflanzen und Pilze Deutschlands. Band 4: Wirbellose Tiere (Teil 2). Naturschutz und Biologische Vielfalt 70(4): 301-32…
Nanogona polydesmoides (Leach, 1814)	Nanogona polydesmoides (Leach, 1814)	Norway	LC		Current	Henriksen S, Hilmo O (2015) Norwegian Red List of Species 2015 – methods and results. Norwegian Biodiversity Information Centre, Norway.
Nanogona polydesmoides (Leach, 1814)	Nanogona polydesmoides (Leach, 1814)	Sweden	NT		Current	Gärdenfors U (ed.) (2010) Rödlistade arter i Sverige 2010 – The 2010 Red List of Swedish Species. ArtDatabanken, SLU, Uppsala.
Ochogona condylocoxa (Attems, 1899)	Ochogona condylocoxa (Attems, 1899)	Slovenia	VU	V	Previous	Mrsic, N (1992) Rdeči seznam ogroženih Dvojnonog (Myriapoda: Diplopoda) v Sloveniji.The Red List of Endangered Diplopoda (Myriapoda) in Slovenia. Varstvo Narave 17: 131-136.
Ochogona condylocoxa (Attems, 1899)	Ochogona condylocoxa (Attems, 1899)	Slovenia	VU	V	Current	Uradni list RS, št. 82/02 z dne 24. 9. 2002 (2002b) Priloga 25: Rdeči seznam Dvojnonog (Diplopoda)
Ochogona pusillum bicorne (Verhoeff, 1899)	Ochogona pusillum bicorne (Verhoeff, 1899)	Slovenia	VU	V	Previous	Mrsic, N (1992) Rdeči seznam ogroženih Dvojnonog (Myriapoda: Diplopoda) v Sloveniji.The Red List of Endangered Diplopoda (Myriapoda) in Slovenia. Varstvo Narave 17: 131-136.
Ochogona pusillum bicorne (Verhoeff, 1899)	Ochogona pusillum bicorne (Verhoeff, 1899)	Slovenia	VU	V	Current	Uradni list RS, št. 82/02 z dne 24. 9. 2002 (2002b) Priloga 25: Rdeči seznam Dvojnonog (Diplopoda)
Ochogona pusillum carniolense (Verhoeff, 1899)	Ochogona pusillum carniolense (Verhoeff, 1899)	Slovenia	VU	V	Previous	Mrsic, N (1992) Rdeči seznam ogroženih Dvojnonog (Myriapoda: Diplopoda) v Sloveniji.The Red List of Endangered Diplopoda (Myriapoda) in Slovenia. Varstvo Narave 17: 131-136.
Ochogona pusillum carniolense (Verhoeff, 1899)	Ochogona pusillum carniolense (Verhoeff, 1899)	Slovenia	VU	V	Current	Uradni list RS, št. 82/02 z dne 24. 9. 2002 (2002b) Priloga 25: Rdeči seznam Dvojnonog (Diplopoda)
Ochogona pusillum furculigerum (Verhoeff, 1927)	Ochogona pusillum furculigerum (Verhoeff, 1927)	Slovenia	VU	V	Previous	Mrsic, N (1992) Rdeči seznam ogroženih Dvojnonog (Myriapoda: Diplopoda) v Sloveniji.The Red List of Endangered Diplopoda (Myriapoda) in Slovenia. Varstvo Narave 17: 131-136.
Ochogona pusillum furculigerum (Verhoeff, 1927)	Ochogona pusillum furculigerum (Verhoeff, 1927)	Slovenia	VU	V	Current	Uradni list RS, št. 82/02 z dne 24. 9. 2002 (2002b) Priloga 25: Rdeči seznam Dvojnonog (Diplopoda)
Ochogona pusillum montivagum (Verhoeff, 1927)	Ochogona pusillum montivagum (Verhoeff, 1927)	Slovenia	VU	V	Previous	Mrsic, N (1992) Rdeči seznam ogroženih Dvojnonog (Myriapoda: Diplopoda) v Sloveniji.The Red List of Endangered Diplopoda (Myriapoda) in Slovenia. Varstvo Narave 17: 131-136.
Ochogona pusillum montivagum (Verhoeff, 1927)	Ochogona pusillum montivagum (Verhoeff, 1927)	Slovenia	VU	V	Current	Uradni list RS, št. 82/02 z dne 24. 9. 2002 (2002b) Priloga 25: Rdeči seznam Dvojnonog (Diplopoda)
Ochogona pusillum pusillum (Verhoeff, 1893)	Ochogona pusillum pusillum (Verhoeff, 1893)	Slovenia	VU	V	Previous	Mrsic, N (1992) Rdeči seznam ogroženih Dvojnonog (Myriapoda: Diplopoda) v Sloveniji.The Red List of Endangered Diplopoda (Myriapoda) in Slovenia. Varstvo Narave 17: 131-136.
Ochogona pusillum pusillum (Verhoeff, 1893)	Ochogona pusillum pusillum (Verhoeff, 1893)	Slovenia	VU	V	Current	Uradni list RS, št. 82/02 z dne 24. 9. 2002 (2002b) Priloga 25: Rdeči seznam Dvojnonog (Diplopoda)
Ochogona pusillum strasseri (Verhoeff, 1936)	Ochogona pusillum strasseri (Verhoeff, 1936)	Slovenia	VU	V	Previous	Mrsic, N (1992) Rdeči seznam ogroženih Dvojnonog (Myriapoda: Diplopoda) v Sloveniji.The Red List of Endangered Diplopoda (Myriapoda) in Slovenia. Varstvo Narave 17: 131-136.
Ochogona pusillum strasseri (Verhoeff, 1936)	Ochogona pusillum strasseri (Verhoeff, 1936)	Slovenia	VU	V	Current	Uradni list RS, št. 82/02 z dne 24. 9. 2002 (2002b) Priloga 25: Rdeči seznam Dvojnonog (Diplopoda)
Ochogona pusillum celjense Mršić, 1987	Ochogona pusillum celjense Mršić, 1987	Slovenia	NT	R	Previous	Mrsic, N (1992) Rdeči seznam ogroženih Dvojnonog (Myriapoda: Diplopoda) v Sloveniji.The Red List of Endangered Diplopoda (Myriapoda) in Slovenia. Varstvo Narave 17: 131-136.
Ochogona pusillum celjense Mršić, 1987	Ochogona pusillum celjense Mršić, 1987	Slovenia	NT	R	Current	Uradni list RS, št. 82/02 z dne 24. 9. 2002 (2002b) Priloga 25: Rdeči seznam Dvojnonog (Diplopoda)
Ochogona attemsi (Verhoeff, 1907)	Ochogona attemsi (Verhoeff, 1907)	Slovenia	VU	V	Previous	Mrsic, N (1992) Rdeči seznam ogroženih Dvojnonog (Myriapoda: Diplopoda) v Sloveniji.The Red List of Endangered Diplopoda (Myriapoda) in Slovenia. Varstvo Narave 17: 131-136.
Ochogona attemsi (Verhoeff, 1907)	Ochogona attemsi (Verhoeff, 1907)	Slovenia	VU	V	Current	Uradni list RS, št. 82/02 z dne 24. 9. 2002 (2002b) Priloga 25: Rdeči seznam Dvojnonog (Diplopoda)
Ochogona pusillum amabilitatum Mršić, 1986	Ochogona pusillum amabilitatum Mršić, 1986	Slovenia	NT	R	Previous	Mrsic, N (1992) Rdeči seznam ogroženih Dvojnonog (Myriapoda: Diplopoda) v Sloveniji.The Red List of Endangered Diplopoda (Myriapoda) in Slovenia. Varstvo Narave 17: 131-136.
Ochogona pusillum amabilitatum Mršić, 1986	Ochogona pusillum amabilitatum Mršić, 1986	Slovenia	NT	R	Current	Uradni list RS, št. 82/02 z dne 24. 9. 2002 (2002b) Priloga 25: Rdeči seznam Dvojnonog (Diplopoda)
Ochogona brentana (Verhoeff, 1927)	Ochogona brentana (Verhoeff, 1927)	Germany	DD	D	Current	Reip, HS, Spelda J, Voigtländer K, Decker P, Lindner N (2016): Rote Liste und Gesamtartenliste der Doppelfüßer (Myriapoda: Diplopoda) Deutschlands. - In: Gruttke H, Binot-Hafke M, Balzer S, Haupt H, Hofbauer N, Ludwig G, Matzke-Hajek G, Ries M (Eds): Rote Liste gefährdeter Tiere, Pflanzen und Pilze Deutschlands. Band 4: Wirbellose Tiere (Teil 2). Naturschutz und Biologische Vielfalt 70(4): 301-32…
Ochogona brentana (Verhoeff, 1927)	Ochogona brentana (Verhoeff, 1927)	Germany (Bavaria)	NT	R	Current	Spelda J (2004) Rote Liste gefährdeter Hundert- und Tausendfüßer (Myriapoda: Chilopoda, Diplopoda) Bayerns. Schriftenreihe Bayerisches Landesamt für Umweltschutz 166: 339-342.
Ochogona caroli (Rothenbühler, 1900)	Ochogona caroli (Rothenbühler, 1900)	Germany	LC	*	Current	Reip, HS, Spelda J, Voigtländer K, Decker P, Lindner N (2016): Rote Liste und Gesamtartenliste der Doppelfüßer (Myriapoda: Diplopoda) Deutschlands. - In: Gruttke H, Binot-Hafke M, Balzer S, Haupt H, Hofbauer N, Ludwig G, Matzke-Hajek G, Ries M (Eds): Rote Liste gefährdeter Tiere, Pflanzen und Pilze Deutschlands. Band 4: Wirbellose Tiere (Teil 2). Naturschutz und Biologische Vielfalt 70(4): 301-32…
Ochogona caroli (Rothenbühler, 1900)	Ochogona caroli (Rothenbühler, 1900)	Germany (Baden-Württemberg)	LC		Current	Spelda J (1998) Provisorische Rote Liste der in Baden-Württemberg gefährdeten Hundert- und Tausendfüßer (Myriapoda: Chilopoda, Diplopoda), Stand: August 1997. In: Köppel C, Rennwald E, Hirneisen N (Eds): Rote Listen auf CD-ROM. Deutschland, Österreich, Schweiz, Liechtenstein, Südtirol. Verlag für interaktive Medien, Gaggenau.
Ochogona regale (Verhoeff, 1913)	Ochogona regalis (Verhoeff, 1913)	Germany (Bavaria)	NT	R	Current	Spelda J (2004) Rote Liste gefährdeter Hundert- und Tausendfüßer (Myriapoda: Chilopoda, Diplopoda) Bayerns. Schriftenreihe Bayerisches Landesamt für Umweltschutz 166: 339-342.
Ochogona regalis (Verhoeff, 1913)	Ochogona regalis (Verhoeff, 1913)	Germany	LC	*	Current	Reip, HS, Spelda J, Voigtländer K, Decker P, Lindner N (2016): Rote Liste und Gesamtartenliste der Doppelfüßer (Myriapoda: Diplopoda) Deutschlands. - In: Gruttke H, Binot-Hafke M, Balzer S, Haupt H, Hofbauer N, Ludwig G, Matzke-Hajek G, Ries M (Eds): Rote Liste gefährdeter Tiere, Pflanzen und Pilze Deutschlands. Band 4: Wirbellose Tiere (Teil 2). Naturschutz und Biologische Vielfalt 70(4): 301-32…
Pyrgocyphosoma titianum Verhoeff, 1910	Pyrgocyphosoma titianum Verhoeff, 1910	Germany	LC	*	Current	Reip, HS, Spelda J, Voigtländer K, Decker P, Lindner N (2016): Rote Liste und Gesamtartenliste der Doppelfüßer (Myriapoda: Diplopoda) Deutschlands. - In: Gruttke H, Binot-Hafke M, Balzer S, Haupt H, Hofbauer N, Ludwig G, Matzke-Hajek G, Ries M (Eds): Rote Liste gefährdeter Tiere, Pflanzen und Pilze Deutschlands. Band 4: Wirbellose Tiere (Teil 2). Naturschutz und Biologische Vielfalt 70(4): 301-32…
Pyrgocyphosoma titianum Verhoeff, 1910	Pyrgocyphosoma titianum Verhoeff, 1910	Germany (Baden-Württemberg)	NT	R2	Current	Spelda J (1998) Provisorische Rote Liste der in Baden-Württemberg gefährdeten Hundert- und Tausendfüßer (Myriapoda: Chilopoda, Diplopoda), Stand: August 1997. In: Köppel C, Rennwald E, Hirneisen N (Eds): Rote Listen auf CD-ROM. Deutschland, Österreich, Schweiz, Liechtenstein, Südtirol. Verlag für interaktive Medien, Gaggenau.
Rhymogona alemannica (Verhoeff, 1910)	Rhymogona montivaga alemannica (Verhoeff, 1910)	Germany (Baden-Württemberg)	NT	R3	Current	Spelda J (1998) Provisorische Rote Liste der in Baden-Württemberg gefährdeten Hundert- und Tausendfüßer (Myriapoda: Chilopoda, Diplopoda), Stand: August 1997. In: Köppel C, Rennwald E, Hirneisen N (Eds): Rote Listen auf CD-ROM. Deutschland, Österreich, Schweiz, Liechtenstein, Südtirol. Verlag für interaktive Medien, Gaggenau.
Rhymogona cervina (Verhoeff, 1910)	Rhymogona montivaga cervina (Verhoeff, 1910)	Germany (Baden-Württemberg)	NT	R3	Current	Spelda J (1998) Provisorische Rote Liste der in Baden-Württemberg gefährdeten Hundert- und Tausendfüßer (Myriapoda: Chilopoda, Diplopoda), Stand: August 1997. In: Köppel C, Rennwald E, Hirneisen N (Eds): Rote Listen auf CD-ROM. Deutschland, Österreich, Schweiz, Liechtenstein, Südtirol. Verlag für interaktive Medien, Gaggenau.
Rhymogona montivaga (Verhoeff, 1910) s. l.	Rhymogona montivaga (Verhoeff, 1910) s. l.	Germany (Bavaria)	NT	R	Current	Spelda J (2004) Rote Liste gefährdeter Hundert- und Tausendfüßer (Myriapoda: Chilopoda, Diplopoda) Bayerns. Schriftenreihe Bayerisches Landesamt für Umweltschutz 166: 339-342.
Rhymogona montivaga alemannica (Verhoeff, 1910)	Rhymogona montivaga alemannica (Verhoeff, 1910)	Germany	LC	*	Current	Reip, HS, Spelda J, Voigtländer K, Decker P, Lindner N (2016): Rote Liste und Gesamtartenliste der Doppelfüßer (Myriapoda: Diplopoda) Deutschlands. - In: Gruttke H, Binot-Hafke M, Balzer S, Haupt H, Hofbauer N, Ludwig G, Matzke-Hajek G, Ries M (Eds): Rote Liste gefährdeter Tiere, Pflanzen und Pilze Deutschlands. Band 4: Wirbellose Tiere (Teil 2). Naturschutz und Biologische Vielfalt 70(4): 301-32…
Rhymogona montivaga cervina (Verhoeff, 1910)	Rhymogona montivaga cervina (Verhoeff, 1910)	Germany	LC	*	Current	Reip, HS, Spelda J, Voigtländer K, Decker P, Lindner N (2016): Rote Liste und Gesamtartenliste der Doppelfüßer (Myriapoda: Diplopoda) Deutschlands. - In: Gruttke H, Binot-Hafke M, Balzer S, Haupt H, Hofbauer N, Ludwig G, Matzke-Hajek G, Ries M (Eds): Rote Liste gefährdeter Tiere, Pflanzen und Pilze Deutschlands. Band 4: Wirbellose Tiere (Teil 2). Naturschutz und Biologische Vielfalt 70(4): 301-32…
Rhymogona serrata (Bigler, 1912)	Rhymogona serrata (Bigler, 1912)	Germany	NT	R	Current	Reip, HS, Spelda J, Voigtländer K, Decker P, Lindner N (2016): Rote Liste und Gesamtartenliste der Doppelfüßer (Myriapoda: Diplopoda) Deutschlands. - In: Gruttke H, Binot-Hafke M, Balzer S, Haupt H, Hofbauer N, Ludwig G, Matzke-Hajek G, Ries M (Eds): Rote Liste gefährdeter Tiere, Pflanzen und Pilze Deutschlands. Band 4: Wirbellose Tiere (Teil 2). Naturschutz und Biologische Vielfalt 70(4): 301-32…
Rhymogona serrata (Bigler, 1912)	Rhymogona serrata (Bigler, 1912)	Germany (Baden-Württemberg)	NT	R1	Current	Spelda J (1998) Provisorische Rote Liste der in Baden-Württemberg gefährdeten Hundert- und Tausendfüßer (Myriapoda: Chilopoda, Diplopoda), Stand: August 1997. In: Köppel C, Rennwald E, Hirneisen N (Eds): Rote Listen auf CD-ROM. Deutschland, Österreich, Schweiz, Liechtenstein, Südtirol. Verlag für interaktive Medien, Gaggenau.
Rhymogona verhoeffi (Bigler, 1913)	Rhymogona verhoeffi (Bigler, 1913)	Germany	LC	*	Current	Reip, HS, Spelda J, Voigtländer K, Decker P, Lindner N (2016): Rote Liste und Gesamtartenliste der Doppelfüßer (Myriapoda: Diplopoda) Deutschlands. - In: Gruttke H, Binot-Hafke M, Balzer S, Haupt H, Hofbauer N, Ludwig G, Matzke-Hajek G, Ries M (Eds): Rote Liste gefährdeter Tiere, Pflanzen und Pilze Deutschlands. Band 4: Wirbellose Tiere (Teil 2). Naturschutz und Biologische Vielfalt 70(4): 301-32…
Rhymogona verhoeffi (Bigler, 1913)	Rhymogona verhoeffi (Bigler, 1913)	Germany (Baden-Württemberg)	NT	R2	Current	Spelda J (1998) Provisorische Rote Liste der in Baden-Württemberg gefährdeten Hundert- und Tausendfüßer (Myriapoda: Chilopoda, Diplopoda), Stand: August 1997. In: Köppel C, Rennwald E, Hirneisen N (Eds): Rote Listen auf CD-ROM. Deutschland, Österreich, Schweiz, Liechtenstein, Südtirol. Verlag für interaktive Medien, Gaggenau.
Rhymogona wehrana (Verhoeff, 1910)	Rhymogona wehrana (Verhoeff, 1910)	Germany	LC	*	Current	Reip, HS, Spelda J, Voigtländer K, Decker P, Lindner N (2016): Rote Liste und Gesamtartenliste der Doppelfüßer (Myriapoda: Diplopoda) Deutschlands. - In: Gruttke H, Binot-Hafke M, Balzer S, Haupt H, Hofbauer N, Ludwig G, Matzke-Hajek G, Ries M (Eds): Rote Liste gefährdeter Tiere, Pflanzen und Pilze Deutschlands. Band 4: Wirbellose Tiere (Teil 2). Naturschutz und Biologische Vielfalt 70(4): 301-32…
Rhymogona wehrana (Verhoeff, 1910)	Rhymogona wehrana (Verhoeff, 1910)	Germany (Baden-Württemberg)	NT	R2	Current	Spelda J (1998) Provisorische Rote Liste der in Baden-Württemberg gefährdeten Hundert- und Tausendfüßer (Myriapoda: Chilopoda, Diplopoda), Stand: August 1997. In: Köppel C, Rennwald E, Hirneisen N (Eds): Rote Listen auf CD-ROM. Deutschland, Österreich, Schweiz, Liechtenstein, Südtirol. Verlag für interaktive Medien, Gaggenau.
Diplomaragnidae
Diplomaragna ganini Mikhaljova, 1993	Diplomaragna ganini Mikhaljova, 1993	Russia (Altai Republic)	VU	3	Current	Altai University (2016) Red Book of Altai Territory. Volume 2. Rare and endangered species of animals. Publishing House Altai University, Barnaul, 312 pp.
Haaseidae
Dendromonomeron oribates (Latzel, 1884)	Dendromonomeron oribates (Latzel, 1884)	Germany	LC	*	Current	Reip, HS, Spelda J, Voigtländer K, Decker P, Lindner N (2016): Rote Liste und Gesamtartenliste der Doppelfüßer (Myriapoda: Diplopoda) Deutschlands. - In: Gruttke H, Binot-Hafke M, Balzer S, Haupt H, Hofbauer N, Ludwig G, Matzke-Hajek G, Ries M (Eds): Rote Liste gefährdeter Tiere, Pflanzen und Pilze Deutschlands. Band 4: Wirbellose Tiere (Teil 2). Naturschutz und Biologische Vielfalt 70(4): 301-32…
Haasea pretneri (Strasser, 1966)	Haasea pretneri (Strasser, 1966)	Slovenia	NT	R	Previous	Mrsic, N (1992) Rdeči seznam ogroženih Dvojnonog (Myriapoda: Diplopoda) v Sloveniji.The Red List of Endangered Diplopoda (Myriapoda) in Slovenia. Varstvo Narave 17: 131-136.
Haasea pretneri (Strasser, 1966)	Haasea pretneri (Strasser, 1966)	Slovenia	NT	R	Current	Uradni list RS, št. 82/02 z dne 24. 9. 2002 (2002b) Priloga 25: Rdeči seznam Dvojnonog (Diplopoda)
Haasea faucium (Verhoeff, 1931)	Haasea faucia (Verhoeff, 1931)	Slovenia	VU	V	Previous	Mrsic, N (1992) Rdeči seznam ogroženih Dvojnonog (Myriapoda: Diplopoda) v Sloveniji.The Red List of Endangered Diplopoda (Myriapoda) in Slovenia. Varstvo Narave 17: 131-136.
Haasea faucium (Verhoeff, 1931)	Haasea faucia (Verhoeff, 1931)	Slovenia	VU	V	Current	Uradni list RS, št. 82/02 z dne 24. 9. 2002 (2002b) Priloga 25: Rdeči seznam Dvojnonog (Diplopoda)
Haasea inflatum (Verhoeff, 1907)	Haasea inflata (Verhoeff, 1907)	Slovenia	VU	V	Previous	Mrsic, N (1992) Rdeči seznam ogroženih Dvojnonog (Myriapoda: Diplopoda) v Sloveniji.The Red List of Endangered Diplopoda (Myriapoda) in Slovenia. Varstvo Narave 17: 131-136.
Haasea inflatum (Verhoeff, 1907)	Haasea inflata (Verhoeff, 1907)	Slovenia	VU	V	Current	Uradni list RS, št. 82/02 z dne 24. 9. 2002 (2002b) Priloga 25: Rdeči seznam Dvojnonog (Diplopoda)
Haasea flavescens (Latzel, 1884)	Haasea flavescens (Latzel, 1884)	Germany	LC	*	Current	Reip, HS, Spelda J, Voigtländer K, Decker P, Lindner N (2016): Rote Liste und Gesamtartenliste der Doppelfüßer (Myriapoda: Diplopoda) Deutschlands. - In: Gruttke H, Binot-Hafke M, Balzer S, Haupt H, Hofbauer N, Ludwig G, Matzke-Hajek G, Ries M (Eds): Rote Liste gefährdeter Tiere, Pflanzen und Pilze Deutschlands. Band 4: Wirbellose Tiere (Teil 2). Naturschutz und Biologische Vielfalt 70(4): 301-32…
Haasea flavescens (Latzel, 1884)	Haasea flavescens (Latzel, 1884)	Germany (Baden-Württemberg)	LC		Current	Spelda J (1998) Provisorische Rote Liste der in Baden-Württemberg gefährdeten Hundert- und Tausendfüßer (Myriapoda: Chilopoda, Diplopoda), Stand: August 1997. In: Köppel C, Rennwald E, Hirneisen N (Eds): Rote Listen auf CD-ROM. Deutschland, Österreich, Schweiz, Liechtenstein, Südtirol. Verlag für interaktive Medien, Gaggenau.
Haasea germanica (Verhoeff, 1901)	Haasea germanica (Verhoeff, 1901)	Germany	NT	R	Current	Reip, HS, Spelda J, Voigtländer K, Decker P, Lindner N (2016): Rote Liste und Gesamtartenliste der Doppelfüßer (Myriapoda: Diplopoda) Deutschlands. - In: Gruttke H, Binot-Hafke M, Balzer S, Haupt H, Hofbauer N, Ludwig G, Matzke-Hajek G, Ries M (Eds): Rote Liste gefährdeter Tiere, Pflanzen und Pilze Deutschlands. Band 4: Wirbellose Tiere (Teil 2). Naturschutz und Biologische Vielfalt 70(4): 301-32…
Haasea germanica (Verhoeff, 1901)	Haasea germanica (Verhoeff, 1901)	Germany (Bavaria)	NT	R	Current	Spelda J (2004) Rote Liste gefährdeter Hundert- und Tausendfüßer (Myriapoda: Chilopoda, Diplopoda) Bayerns. Schriftenreihe Bayerisches Landesamt für Umweltschutz 166: 339-342.
Haasea norica (Verhoeff, 1913)	Haasea norica (Verhoeff, 1913)	Germany	NT	R	Current	Reip, HS, Spelda J, Voigtländer K, Decker P, Lindner N (2016): Rote Liste und Gesamtartenliste der Doppelfüßer (Myriapoda: Diplopoda) Deutschlands. - In: Gruttke H, Binot-Hafke M, Balzer S, Haupt H, Hofbauer N, Ludwig G, Matzke-Hajek G, Ries M (Eds): Rote Liste gefährdeter Tiere, Pflanzen und Pilze Deutschlands. Band 4: Wirbellose Tiere (Teil 2). Naturschutz und Biologische Vielfalt 70(4): 301-32…
Haasea norica (Verhoeff, 1913)	Haasea norica (Verhoeff, 1913)	Germany (Bavaria)	NT	R	Current	Spelda J (2004) Rote Liste gefährdeter Hundert- und Tausendfüßer (Myriapoda: Chilopoda, Diplopoda) Bayerns. Schriftenreihe Bayerisches Landesamt für Umweltschutz 166: 339-342.
Xylophageuma vomrathi Verhoeff, 1911	Xylophageuma vomrathi Verhoeff, 1911	Germany	LC	*	Current	Reip, HS, Spelda J, Voigtländer K, Decker P, Lindner N (2016): Rote Liste und Gesamtartenliste der Doppelfüßer (Myriapoda: Diplopoda) Deutschlands. - In: Gruttke H, Binot-Hafke M, Balzer S, Haupt H, Hofbauer N, Ludwig G, Matzke-Hajek G, Ries M (Eds): Rote Liste gefährdeter Tiere, Pflanzen und Pilze Deutschlands. Band 4: Wirbellose Tiere (Teil 2). Naturschutz und Biologische Vielfalt 70(4): 301-32…
Xylophageuma vomrathi Verhoeff, 1911	Xylophageuma vomrathi Verhoeff, 1911	Germany (Baden-Württemberg)	NT	R2	Current	Spelda J (1998) Provisorische Rote Liste der in Baden-Württemberg gefährdeten Hundert- und Tausendfüßer (Myriapoda: Chilopoda, Diplopoda), Stand: August 1997. In: Köppel C, Rennwald E, Hirneisen N (Eds): Rote Listen auf CD-ROM. Deutschland, Österreich, Schweiz, Liechtenstein, Südtirol. Verlag für interaktive Medien, Gaggenau.
Mastigophorophyllidae
Haploporatia eremita Verhoeff, 1909	Haploporatia eremita Verhoeff, 1909	Germany	LC	*	Current	Reip, HS, Spelda J, Voigtländer K, Decker P, Lindner N (2016): Rote Liste und Gesamtartenliste der Doppelfüßer (Myriapoda: Diplopoda) Deutschlands. - In: Gruttke H, Binot-Hafke M, Balzer S, Haupt H, Hofbauer N, Ludwig G, Matzke-Hajek G, Ries M (Eds): Rote Liste gefährdeter Tiere, Pflanzen und Pilze Deutschlands. Band 4: Wirbellose Tiere (Teil 2). Naturschutz und Biologische Vielfalt 70(4): 301-32…
Mastigona bosniensis (Verhoeff, 1897)	Mastigona bosniensis (Verhoeff, 1897)	Germany	LC	*	Current	Reip, HS, Spelda J, Voigtländer K, Decker P, Lindner N (2016): Rote Liste und Gesamtartenliste der Doppelfüßer (Myriapoda: Diplopoda) Deutschlands. - In: Gruttke H, Binot-Hafke M, Balzer S, Haupt H, Hofbauer N, Ludwig G, Matzke-Hajek G, Ries M (Eds): Rote Liste gefährdeter Tiere, Pflanzen und Pilze Deutschlands. Band 4: Wirbellose Tiere (Teil 2). Naturschutz und Biologische Vielfalt 70(4): 301-32…
Mastigona bosniense (Verhoeff, 1897)	Mastigona bosniensis (Verhoeff, 1897)	Germany (Baden-Württemberg)	VU	G	Current	Spelda J (1998) Provisorische Rote Liste der in Baden-Württemberg gefährdeten Hundert- und Tausendfüßer (Myriapoda: Chilopoda, Diplopoda), Stand: August 1997. In: Köppel C, Rennwald E, Hirneisen N (Eds): Rote Listen auf CD-ROM. Deutschland, Österreich, Schweiz, Liechtenstein, Südtirol. Verlag für interaktive Medien, Gaggenau.
Mastigona bosniense (Verhoeff, 1897)	Mastigona bosniensis (Verhoeff, 1897)	Germany (Bavaria)	VU	G	Current	Spelda J (2004) Rote Liste gefährdeter Hundert- und Tausendfüßer (Myriapoda: Chilopoda, Diplopoda) Bayerns. Schriftenreihe Bayerisches Landesamt für Umweltschutz 166: 339-342.
Mastigona mutabile (Latzel, 1884)	Mastigona mutabilis (Latzel, 1884)	Germany (Baden-Württemberg)	NT	R4	Current	Spelda J (1998) Provisorische Rote Liste der in Baden-Württemberg gefährdeten Hundert- und Tausendfüßer (Myriapoda: Chilopoda, Diplopoda), Stand: August 1997. In: Köppel C, Rennwald E, Hirneisen N (Eds): Rote Listen auf CD-ROM. Deutschland, Österreich, Schweiz, Liechtenstein, Südtirol. Verlag für interaktive Medien, Gaggenau.
Mastigona mutabilis (Latzel, 1884)	Mastigona mutabilis (Latzel, 1884)	Germany	LC	*	Current	Reip, HS, Spelda J, Voigtländer K, Decker P, Lindner N (2016): Rote Liste und Gesamtartenliste der Doppelfüßer (Myriapoda: Diplopoda) Deutschlands. - In: Gruttke H, Binot-Hafke M, Balzer S, Haupt H, Hofbauer N, Ludwig G, Matzke-Hajek G, Ries M (Eds): Rote Liste gefährdeter Tiere, Pflanzen und Pilze Deutschlands. Band 4: Wirbellose Tiere (Teil 2). Naturschutz und Biologische Vielfalt 70(4): 301-32…
Mastigophorophyllon saxonicum Verhoeff, 1910	Mastigophorophyllon saxonicum Verhoeff, 1910	Germany	DD	D	Current	Reip, HS, Spelda J, Voigtländer K, Decker P, Lindner N (2016): Rote Liste und Gesamtartenliste der Doppelfüßer (Myriapoda: Diplopoda) Deutschlands. - In: Gruttke H, Binot-Hafke M, Balzer S, Haupt H, Hofbauer N, Ludwig G, Matzke-Hajek G, Ries M (Eds): Rote Liste gefährdeter Tiere, Pflanzen und Pilze Deutschlands. Band 4: Wirbellose Tiere (Teil 2). Naturschutz und Biologische Vielfalt 70(4): 301-32…
Neoatractosomatidae
Pseudocraspedosoma grypischium (Rothenbühler, 1900)	Pseudocraspedosoma grypischium (Rothenbühler, 1900)	Germany	LC	*	Current	Reip, HS, Spelda J, Voigtländer K, Decker P, Lindner N (2016): Rote Liste und Gesamtartenliste der Doppelfüßer (Myriapoda: Diplopoda) Deutschlands. - In: Gruttke H, Binot-Hafke M, Balzer S, Haupt H, Hofbauer N, Ludwig G, Matzke-Hajek G, Ries M (Eds): Rote Liste gefährdeter Tiere, Pflanzen und Pilze Deutschlands. Band 4: Wirbellose Tiere (Teil 2). Naturschutz und Biologische Vielfalt 70(4): 301-32…
Pseudocraspedosoma grypischium (Rothenbühler, 1900)	Pseudocraspedosoma grypischium (Rothenbühler, 1900)	Germany (Bavaria)	NT	R	Current	Spelda J (2004) Rote Liste gefährdeter Hundert- und Tausendfüßer (Myriapoda: Chilopoda, Diplopoda) Bayerns. Schriftenreihe Bayerisches Landesamt für Umweltschutz 166: 339-342.
Trachygonidae
Halleinosoma noricum Verhoeff, 1913	Halleinosoma noricum Verhoeff, 1913	Germany	NT	R	Current	Reip, HS, Spelda J, Voigtländer K, Decker P, Lindner N (2016): Rote Liste und Gesamtartenliste der Doppelfüßer (Myriapoda: Diplopoda) Deutschlands. - In: Gruttke H, Binot-Hafke M, Balzer S, Haupt H, Hofbauer N, Ludwig G, Matzke-Hajek G, Ries M (Eds): Rote Liste gefährdeter Tiere, Pflanzen und Pilze Deutschlands. Band 4: Wirbellose Tiere (Teil 2). Naturschutz und Biologische Vielfalt 70(4): 301-32…
Verhoeffiidae
Haplogona oculodistincta (Verhoeff, 1893)	Haplogona oculodistincta (Verhoeff, 1893)	Czech Republic	VU		Current	Hejda R, Farkač J, Chobot K (2017) Červený Seznam Ohrožených Druhů České Republiky Bezobratlí. Priroda, Prague, 308 pp.
Haplogona oculodistincta (Verhoeff, 1893)	Haplogona oculodistincta (Verhoeff, 1893)	Czech Republic	VU		Previous	Kocourek P (2005) Diplopoda (mnohonozky). In: Farkac J, Kral 0, Skorpik M (Eds) Cerveny seznam ohrorenych druhu Ceske republiky. BezobratlL [in Czech with English abstract]. Agentura ochrany pHrody a krajiny CR, Praha: 108-109.
Glomerida
Glomeridae
Adenomeris gibbosa Mauriès, 1960	Adenomeris gibbosa Mauriès, 1960	Great Britain	DD		Current	Natural England (2015) A review of the millipedes (Diplopoda), centipedes (Chilopoda) and woodlice (Isopoda) of Great Britain. Species status number 23. Natural England, London, 170 pp.
Geoglomeris subterranea Verhoeff, 1908	Geoglomeris subterranea Verhoeff, 1908	Czech Republic	CR		Current	Hejda R, Farkač J, Chobot K (2017) Červený Seznam Ohrožených Druhů České Republiky Bezobratlí. Priroda, Prague, 308 pp.
Geoglomeris subterranea Verhoeff, 1908	Geoglomeris subterranea Verhoeff, 1908	Germany	LC	*	Current	Reip, HS, Spelda J, Voigtländer K, Decker P, Lindner N (2016): Rote Liste und Gesamtartenliste der Doppelfüßer (Myriapoda: Diplopoda) Deutschlands. - In: Gruttke H, Binot-Hafke M, Balzer S, Haupt H, Hofbauer N, Ludwig G, Matzke-Hajek G, Ries M (Eds): Rote Liste gefährdeter Tiere, Pflanzen und Pilze Deutschlands. Band 4: Wirbellose Tiere (Teil 2). Naturschutz und Biologische Vielfalt 70(4): 301-32…
Geoglomeris subterranea Verhoeff, 1908	Geoglomeris subterranea Verhoeff, 1908	Germany (Bavaria)	NT	R	Current	Spelda J (2004) Rote Liste gefährdeter Hundert- und Tausendfüßer (Myriapoda: Chilopoda, Diplopoda) Bayerns. Schriftenreihe Bayerisches Landesamt für Umweltschutz 166: 339-342.
Geoglomeris subterranea Verhoeff, 1908	Geoglomeris subterranea Verhoeff, 1908	Germany (Baden-Württemberg)	NT	R4	Current	Spelda J (1998) Provisorische Rote Liste der in Baden-Württemberg gefährdeten Hundert- und Tausendfüßer (Myriapoda: Chilopoda, Diplopoda), Stand: August 1997. In: Köppel C, Rennwald E, Hirneisen N (Eds): Rote Listen auf CD-ROM. Deutschland, Österreich, Schweiz, Liechtenstein, Südtirol. Verlag für interaktive Medien, Gaggenau.
Glomeris connexa Koch C. L., 1847	Glomeris connexa Koch C. L., 1847	Germany	LC	*	Current	Reip, HS, Spelda J, Voigtländer K, Decker P, Lindner N (2016): Rote Liste und Gesamtartenliste der Doppelfüßer (Myriapoda: Diplopoda) Deutschlands. - In: Gruttke H, Binot-Hafke M, Balzer S, Haupt H, Hofbauer N, Ludwig G, Matzke-Hajek G, Ries M (Eds): Rote Liste gefährdeter Tiere, Pflanzen und Pilze Deutschlands. Band 4: Wirbellose Tiere (Teil 2). Naturschutz und Biologische Vielfalt 70(4): 301-32…
Glomeris connexa Koch C. L., 1847	Glomeris connexa Koch C. L., 1847	Germany (Baden-Württemberg)	LC		Current	Spelda J (1998) Provisorische Rote Liste der in Baden-Württemberg gefährdeten Hundert- und Tausendfüßer (Myriapoda: Chilopoda, Diplopoda), Stand: August 1997. In: Köppel C, Rennwald E, Hirneisen N (Eds): Rote Listen auf CD-ROM. Deutschland, Österreich, Schweiz, Liechtenstein, Südtirol. Verlag für interaktive Medien, Gaggenau.
Glomeris conspersa C. L. Koch, 1847	Glomeris klugii Brandt, 1833	Germany (Baden-Württemberg)	LC		Current	Spelda J (1998) Provisorische Rote Liste der in Baden-Württemberg gefährdeten Hundert- und Tausendfüßer (Myriapoda: Chilopoda, Diplopoda), Stand: August 1997. In: Köppel C, Rennwald E, Hirneisen N (Eds): Rote Listen auf CD-ROM. Deutschland, Österreich, Schweiz, Liechtenstein, Südtirol. Verlag für interaktive Medien, Gaggenau.
Glomeris helvetica Verhoeff, 1894	Glomeris helvetica Verhoeff, 1894	Germany	CR	1	Current	Reip, HS, Spelda J, Voigtländer K, Decker P, Lindner N (2016): Rote Liste und Gesamtartenliste der Doppelfüßer (Myriapoda: Diplopoda) Deutschlands. - In: Gruttke H, Binot-Hafke M, Balzer S, Haupt H, Hofbauer N, Ludwig G, Matzke-Hajek G, Ries M (Eds): Rote Liste gefährdeter Tiere, Pflanzen und Pilze Deutschlands. Band 4: Wirbellose Tiere (Teil 2). Naturschutz und Biologische Vielfalt 70(4): 301-32…
Glomeris helvetica Verhoeff, 1894	Glomeris helvetica Verhoeff, 1894	Germany (Bavaria)	NT	R	Current	Spelda J (2004) Rote Liste gefährdeter Hundert- und Tausendfüßer (Myriapoda: Chilopoda, Diplopoda) Bayerns. Schriftenreihe Bayerisches Landesamt für Umweltschutz 166: 339-342.
Glomeris helvetica Verhoeff, 1894	Glomeris helvetica Verhoeff, 1894	Germany (Baden-Württemberg)	NT	R4	Current	Spelda J (1998) Provisorische Rote Liste der in Baden-Württemberg gefährdeten Hundert- und Tausendfüßer (Myriapoda: Chilopoda, Diplopoda), Stand: August 1997. In: Köppel C, Rennwald E, Hirneisen N (Eds): Rote Listen auf CD-ROM. Deutschland, Österreich, Schweiz, Liechtenstein, Südtirol. Verlag für interaktive Medien, Gaggenau.
Glomeris hexasticha Brandt, 1833	Glomeris hexasticha Brandt, 1833	Germany	LC	*	Current	Reip, HS, Spelda J, Voigtländer K, Decker P, Lindner N (2016): Rote Liste und Gesamtartenliste der Doppelfüßer (Myriapoda: Diplopoda) Deutschlands. - In: Gruttke H, Binot-Hafke M, Balzer S, Haupt H, Hofbauer N, Ludwig G, Matzke-Hajek G, Ries M (Eds): Rote Liste gefährdeter Tiere, Pflanzen und Pilze Deutschlands. Band 4: Wirbellose Tiere (Teil 2). Naturschutz und Biologische Vielfalt 70(4): 301-32…
Glomeris hexasticha Brandt, 1833	Glomeris hexasticha Brandt, 1833	Germany (Baden-Württemberg)	LC		Current	Spelda J (1998) Provisorische Rote Liste der in Baden-Württemberg gefährdeten Hundert- und Tausendfüßer (Myriapoda: Chilopoda, Diplopoda), Stand: August 1997. In: Köppel C, Rennwald E, Hirneisen N (Eds): Rote Listen auf CD-ROM. Deutschland, Österreich, Schweiz, Liechtenstein, Südtirol. Verlag für interaktive Medien, Gaggenau.
Glomeris hexasticha Brandt, 1833	Glomeris hexasticha Brandt, 1833	Russia (Altai Republic)	CR	1	Current	Altai University (2016) Red Book of Altai Territory. Volume 2. Rare and endangered species of animals. Publishing House Altai University, Barnaul, 312 pp.
Glomeris intermedia Latzel, 1884	Glomeris intermedia Latzel, 1884	Germany	LC	*	Current	Reip, HS, Spelda J, Voigtländer K, Decker P, Lindner N (2016): Rote Liste und Gesamtartenliste der Doppelfüßer (Myriapoda: Diplopoda) Deutschlands. - In: Gruttke H, Binot-Hafke M, Balzer S, Haupt H, Hofbauer N, Ludwig G, Matzke-Hajek G, Ries M (Eds): Rote Liste gefährdeter Tiere, Pflanzen und Pilze Deutschlands. Band 4: Wirbellose Tiere (Teil 2). Naturschutz und Biologische Vielfalt 70(4): 301-32…
Glomeris malmivaga Verhoeff, 1902	Glomeris ornata Koch C. L., 1847	Germany	NT	R	Current	Reip, HS, Spelda J, Voigtländer K, Decker P, Lindner N (2016): Rote Liste und Gesamtartenliste der Doppelfüßer (Myriapoda: Diplopoda) Deutschlands. - In: Gruttke H, Binot-Hafke M, Balzer S, Haupt H, Hofbauer N, Ludwig G, Matzke-Hajek G, Ries M (Eds): Rote Liste gefährdeter Tiere, Pflanzen und Pilze Deutschlands. Band 4: Wirbellose Tiere (Teil 2). Naturschutz und Biologische Vielfalt 70(4): 301-32…
Glomeris malmivaga Verhoeff, 1902	Glomeris ornata Koch C. L., 1847	Germany (Bavaria)	NT	R	Current	Spelda J (2004) Rote Liste gefährdeter Hundert- und Tausendfüßer (Myriapoda: Chilopoda, Diplopoda) Bayerns. Schriftenreihe Bayerisches Landesamt für Umweltschutz 166: 339-342.
Glomeris marginata (Villiers, 1789)	Glomeris marginata (Villiers, 1789)	Norway	LC		Current	Henriksen S, Hilmo O (2015) Norwegian Red List of Species 2015 – methods and results. Norwegian Biodiversity Information Centre, Norway.
Glomeris marginata (Villiers, 1789)	Glomeris marginata (Villiers, 1789)	Germany	LC	*	Current	Reip, HS, Spelda J, Voigtländer K, Decker P, Lindner N (2016): Rote Liste und Gesamtartenliste der Doppelfüßer (Myriapoda: Diplopoda) Deutschlands. - In: Gruttke H, Binot-Hafke M, Balzer S, Haupt H, Hofbauer N, Ludwig G, Matzke-Hajek G, Ries M (Eds): Rote Liste gefährdeter Tiere, Pflanzen und Pilze Deutschlands. Band 4: Wirbellose Tiere (Teil 2). Naturschutz und Biologische Vielfalt 70(4): 301-32…
Glomeris marginata (Villiers, 1789)	Glomeris marginata (Villiers, 1789)	Germany (Baden-Württemberg)	LC		Current	Spelda J (1998) Provisorische Rote Liste der in Baden-Württemberg gefährdeten Hundert- und Tausendfüßer (Myriapoda: Chilopoda, Diplopoda), Stand: August 1997. In: Köppel C, Rennwald E, Hirneisen N (Eds): Rote Listen auf CD-ROM. Deutschland, Österreich, Schweiz, Liechtenstein, Südtirol. Verlag für interaktive Medien, Gaggenau.
Glomeris ornata malmivaga Verhoeff, 1902	Glomeris ornata Koch C. L., 1847	Germany (Baden-Württemberg)	NT	R3	Current	Spelda J (1998) Provisorische Rote Liste der in Baden-Württemberg gefährdeten Hundert- und Tausendfüßer (Myriapoda: Chilopoda, Diplopoda), Stand: August 1997. In: Köppel C, Rennwald E, Hirneisen N (Eds): Rote Listen auf CD-ROM. Deutschland, Österreich, Schweiz, Liechtenstein, Südtirol. Verlag für interaktive Medien, Gaggenau.
Glomeris pustulata (Fabricius, 1781)	Glomeris pustulata (Fabricius, 1781)	Germany	LC	*	Current	Reip, HS, Spelda J, Voigtländer K, Decker P, Lindner N (2016): Rote Liste und Gesamtartenliste der Doppelfüßer (Myriapoda: Diplopoda) Deutschlands. - In: Gruttke H, Binot-Hafke M, Balzer S, Haupt H, Hofbauer N, Ludwig G, Matzke-Hajek G, Ries M (Eds): Rote Liste gefährdeter Tiere, Pflanzen und Pilze Deutschlands. Band 4: Wirbellose Tiere (Teil 2). Naturschutz und Biologische Vielfalt 70(4): 301-32…
Glomeris pustulata (Fabricius, 1781)	Glomeris pustulata (Fabricius, 1781)	Germany (Baden-Württemberg)	LC		Current	Spelda J (1998) Provisorische Rote Liste der in Baden-Württemberg gefährdeten Hundert- und Tausendfüßer (Myriapoda: Chilopoda, Diplopoda), Stand: August 1997. In: Köppel C, Rennwald E, Hirneisen N (Eds): Rote Listen auf CD-ROM. Deutschland, Österreich, Schweiz, Liechtenstein, Südtirol. Verlag für interaktive Medien, Gaggenau.
Glomeris tetrasticha Brandt, 1833	Glomeris tetrasticha Brandt, 1833	Germany	LC	*	Current	Reip, HS, Spelda J, Voigtländer K, Decker P, Lindner N (2016): Rote Liste und Gesamtartenliste der Doppelfüßer (Myriapoda: Diplopoda) Deutschlands. - In: Gruttke H, Binot-Hafke M, Balzer S, Haupt H, Hofbauer N, Ludwig G, Matzke-Hajek G, Ries M (Eds): Rote Liste gefährdeter Tiere, Pflanzen und Pilze Deutschlands. Band 4: Wirbellose Tiere (Teil 2). Naturschutz und Biologische Vielfalt 70(4): 301-32…
Glomeris tetrasticha Brandt, 1833	Glomeris tetrasticha Brandt, 1833	Germany (Saxony Anhalt)	NT	R	Previous	Voigtländer K (2004b) Rote Liste der Doppelfüßer (Diplopoda) des Landes Sachsen-Anhalt. - Berichte des Landesamtes für Umweltschutz Sachsen-Anhalt 39: 178-180.
Glomeris tetrasticha Brandt, 1833	Glomeris tetrasticha Brandt, 1833	Germany (Saxony Anhalt)	VU	3	Current	Voigtländer K, Lindner EN, Decker P (in press) Doppelfüßer (Diplopoda). In: Landesamt für Umweltschutz Sachsen-Anhalt (Eds): Rote Listen Sachsen-Anhalt. Berichte des Landesamtes für Umweltschutz Sachsen-Anhalt 4.
Glomeris transalpina Koch C. L., 1836	Glomeris transalpina Koch C. L., 1836	Germany	NT	R	Current	Reip, HS, Spelda J, Voigtländer K, Decker P, Lindner N (2016): Rote Liste und Gesamtartenliste der Doppelfüßer (Myriapoda: Diplopoda) Deutschlands. - In: Gruttke H, Binot-Hafke M, Balzer S, Haupt H, Hofbauer N, Ludwig G, Matzke-Hajek G, Ries M (Eds): Rote Liste gefährdeter Tiere, Pflanzen und Pilze Deutschlands. Band 4: Wirbellose Tiere (Teil 2). Naturschutz und Biologische Vielfalt 70(4): 301-32…
Glomeris transalpina Koch C. L., 1836	Glomeris transalpina Koch C. L., 1836	Germany (Bavaria)	NT	R	Current	Spelda J (2004) Rote Liste gefährdeter Hundert- und Tausendfüßer (Myriapoda: Chilopoda, Diplopoda) Bayerns. Schriftenreihe Bayerisches Landesamt für Umweltschutz 166: 339-342.
Glomeris undulata Koch C. L., 1844	Glomeris klugii Brandt, 1833	Germany	LC	*	Current	Reip, HS, Spelda J, Voigtländer K, Decker P, Lindner N (2016): Rote Liste und Gesamtartenliste der Doppelfüßer (Myriapoda: Diplopoda) Deutschlands. - In: Gruttke H, Binot-Hafke M, Balzer S, Haupt H, Hofbauer N, Ludwig G, Matzke-Hajek G, Ries M (Eds): Rote Liste gefährdeter Tiere, Pflanzen und Pilze Deutschlands. Band 4: Wirbellose Tiere (Teil 2). Naturschutz und Biologische Vielfalt 70(4): 301-32…
Glomeris undulata Koch C. L., 1844	Glomeris klugii Brandt, 1833	Germany (Baden-Württemberg)	LC		Current	Spelda J (1998) Provisorische Rote Liste der in Baden-Württemberg gefährdeten Hundert- und Tausendfüßer (Myriapoda: Chilopoda, Diplopoda), Stand: August 1997. In: Köppel C, Rennwald E, Hirneisen N (Eds): Rote Listen auf CD-ROM. Deutschland, Österreich, Schweiz, Liechtenstein, Südtirol. Verlag für interaktive Medien, Gaggenau.
Trachysphaera costata (Waga, 1857)	Trachysphaera costata (Waga, 1857)	Germany	DD	D	Current	Reip, HS, Spelda J, Voigtländer K, Decker P, Lindner N (2016): Rote Liste und Gesamtartenliste der Doppelfüßer (Myriapoda: Diplopoda) Deutschlands. - In: Gruttke H, Binot-Hafke M, Balzer S, Haupt H, Hofbauer N, Ludwig G, Matzke-Hajek G, Ries M (Eds): Rote Liste gefährdeter Tiere, Pflanzen und Pilze Deutschlands. Band 4: Wirbellose Tiere (Teil 2). Naturschutz und Biologische Vielfalt 70(4): 301-32…
Trachysphaera costata (Waga, 1857)	Trachysphaera costata (Waga, 1857)	Czech Republic	VU		Current	Hejda R, Farkač J, Chobot K (2017) Červený Seznam Ohrožených Druhů České Republiky Bezobratlí. Priroda, Prague, 308 pp.
Trachysphaera costata (Waga, 1857)	Trachysphaera costata (Waga, 1857)	Czech Republic	VU		Previous	Kocourek P (2005) Diplopoda (mnohonozky). In: Farkac J, Kral 0, Skorpik M (Eds) Cerveny seznam ohrorenych druhu Ceske republiky. BezobratlL [in Czech with English abstract]. Agentura ochrany pHrody a krajiny CR, Praha: 108-109.
Trachysphaera gibbula (Latzel, 1884)	Trachysphaera gibbula (Latzel, 1884)	Germany	NT	R	Current	Reip, HS, Spelda J, Voigtländer K, Decker P, Lindner N (2016): Rote Liste und Gesamtartenliste der Doppelfüßer (Myriapoda: Diplopoda) Deutschlands. - In: Gruttke H, Binot-Hafke M, Balzer S, Haupt H, Hofbauer N, Ludwig G, Matzke-Hajek G, Ries M (Eds): Rote Liste gefährdeter Tiere, Pflanzen und Pilze Deutschlands. Band 4: Wirbellose Tiere (Teil 2). Naturschutz und Biologische Vielfalt 70(4): 301-32…
Trachysphaera gibbula (Latzel, 1884)	Trachysphaera gibbula (Latzel, 1884)	Czech Republic	VU		Current	Hejda R, Farkač J, Chobot K (2017) Červený Seznam Ohrožených Druhů České Republiky Bezobratlí. Priroda, Prague, 308 pp.
Trachysphaera gibbula (Latzel, 1884)	Trachysphaera gibbula (Latzel, 1884)	Czech Republic	VU		Previous	Kocourek P (2005) Diplopoda (mnohonozky). In: Farkac J, Kral 0, Skorpik M (Eds) Cerveny seznam ohrorenych druhu Ceske republiky. BezobratlL [in Czech with English abstract]. Agentura ochrany pHrody a krajiny CR, Praha: 108-109.
Trachysphaera lobata (Ribaut, 1954)	Trachysphaera lobata (Ribaut, 1954)	Great Britain	VU		Current	Natural England (2015) A review of the millipedes (Diplopoda), centipedes (Chilopoda) and woodlice (Isopoda) of Great Britain. Species status number 23. Natural England, London, 170 pp.
Trachysphaera schmidtii Heller, 1858	Trachysphaera schmidtii Heller, 1858	Germany	NT	R	Current	Reip, HS, Spelda J, Voigtländer K, Decker P, Lindner N (2016): Rote Liste und Gesamtartenliste der Doppelfüßer (Myriapoda: Diplopoda) Deutschlands. - In: Gruttke H, Binot-Hafke M, Balzer S, Haupt H, Hofbauer N, Ludwig G, Matzke-Hajek G, Ries M (Eds): Rote Liste gefährdeter Tiere, Pflanzen und Pilze Deutschlands. Band 4: Wirbellose Tiere (Teil 2). Naturschutz und Biologische Vielfalt 70(4): 301-32…
Glomeridellidae
Glomeridella minima (Latzel, 1884)	Glomeridella minima (Latzel, 1884)	Germany	LC	*	Current	Reip, HS, Spelda J, Voigtländer K, Decker P, Lindner N (2016): Rote Liste und Gesamtartenliste der Doppelfüßer (Myriapoda: Diplopoda) Deutschlands. - In: Gruttke H, Binot-Hafke M, Balzer S, Haupt H, Hofbauer N, Ludwig G, Matzke-Hajek G, Ries M (Eds): Rote Liste gefährdeter Tiere, Pflanzen und Pilze Deutschlands. Band 4: Wirbellose Tiere (Teil 2). Naturschutz und Biologische Vielfalt 70(4): 301-32…
Glomeridella minima (Latzel, 1884)	Glomeridella minima (Latzel, 1884)	Germany (Bavaria)	NT	R	Current	Spelda J (2004) Rote Liste gefährdeter Hundert- und Tausendfüßer (Myriapoda: Chilopoda, Diplopoda) Bayerns. Schriftenreihe Bayerisches Landesamt für Umweltschutz 166: 339-342.
Glomeridesmida
Glomeridesmidae
Glomeridesmus spelaeus Iniesta & Wesener, 2012	Glomeridesmus spelaeus Iniesta & Wesener, 2012	Brazil	EN		To be published	To be published
Glomeridesmus spelaues Iniesta & Wesener, 2012	Glomeridesmus spelaues Iniesta & Wesener, 2012	Brazil	CR		Current	MMA – Ministério do Meio Ambiente (2014) Portaria n 444, de 17 de dezembro de 2014. Lista Nacional Oficial de Espécies da Fauna Ameaçadas de Extinção. Diário Oficial da União 245(1): 121-126.
Julida
Blaniulidae
Archiboreoiulus pallidus (Brade-Birks, 1920)	Archiboreoiulus pallidus (Brade-Birks, 1920)	Norway	LC		Current	Henriksen S, Hilmo O (2015) Norwegian Red List of Species 2015 – methods and results. Norwegian Biodiversity Information Centre, Norway.
Archiboreoiulus pallidus (Brade-Birks, 1920)	Archiboreoiulus pallidus (Brade-Birks, 1920)	Germany	LC	*	Current	Reip, HS, Spelda J, Voigtländer K, Decker P, Lindner N (2016): Rote Liste und Gesamtartenliste der Doppelfüßer (Myriapoda: Diplopoda) Deutschlands. - In: Gruttke H, Binot-Hafke M, Balzer S, Haupt H, Hofbauer N, Ludwig G, Matzke-Hajek G, Ries M (Eds): Rote Liste gefährdeter Tiere, Pflanzen und Pilze Deutschlands. Band 4: Wirbellose Tiere (Teil 2). Naturschutz und Biologische Vielfalt 70(4): 301-32…
Blaniulus guttulatus (Bosc, 1792)	Blaniulus guttulatus (Bosc, 1792)	Norway	LC		Current	Henriksen S, Hilmo O (2015) Norwegian Red List of Species 2015 – methods and results. Norwegian Biodiversity Information Centre, Norway.
Blaniulus guttulatus (Bosc, 1792)	Blaniulus guttulatus (Bosc, 1792)	Germany	LC	*	Current	Reip, HS, Spelda J, Voigtländer K, Decker P, Lindner N (2016): Rote Liste und Gesamtartenliste der Doppelfüßer (Myriapoda: Diplopoda) Deutschlands. - In: Gruttke H, Binot-Hafke M, Balzer S, Haupt H, Hofbauer N, Ludwig G, Matzke-Hajek G, Ries M (Eds): Rote Liste gefährdeter Tiere, Pflanzen und Pilze Deutschlands. Band 4: Wirbellose Tiere (Teil 2). Naturschutz und Biologische Vielfalt 70(4): 301-32…
Blaniulus guttulatus (Bosc, 1792)	Blaniulus guttulatus (Bosc, 1792)	Germany (Baden-Württemberg)	LC		Current	Spelda J (1998) Provisorische Rote Liste der in Baden-Württemberg gefährdeten Hundert- und Tausendfüßer (Myriapoda: Chilopoda, Diplopoda), Stand: August 1997. In: Köppel C, Rennwald E, Hirneisen N (Eds): Rote Listen auf CD-ROM. Deutschland, Österreich, Schweiz, Liechtenstein, Südtirol. Verlag für interaktive Medien, Gaggenau.
Boreoiulus tenuis (Bigler, 1913)	Boreoiulus tenuis (Bigler, 1913)	Norway	LC		Current	Henriksen S, Hilmo O (2015) Norwegian Red List of Species 2015 – methods and results. Norwegian Biodiversity Information Centre, Norway.
Boreoiulus tenuis (Bigler, 1913)	Boreoiulus tenuis (Bigler, 1913)	Germany	LC	*	Current	Reip, HS, Spelda J, Voigtländer K, Decker P, Lindner N (2016): Rote Liste und Gesamtartenliste der Doppelfüßer (Myriapoda: Diplopoda) Deutschlands. - In: Gruttke H, Binot-Hafke M, Balzer S, Haupt H, Hofbauer N, Ludwig G, Matzke-Hajek G, Ries M (Eds): Rote Liste gefährdeter Tiere, Pflanzen und Pilze Deutschlands. Band 4: Wirbellose Tiere (Teil 2). Naturschutz und Biologische Vielfalt 70(4): 301-32…
Boreoiulus tenuis (Bigler, 1913)	Boreoiulus tenuis (Bigler, 1913)	Germany (Bavaria)	NT	R	Current	Spelda J (2004) Rote Liste gefährdeter Hundert- und Tausendfüßer (Myriapoda: Chilopoda, Diplopoda) Bayerns. Schriftenreihe Bayerisches Landesamt für Umweltschutz 166: 339-342.
Boreoiulus tenuis (Bigler, 1913)	Boreoiulus tenuis (Bigler, 1913)	Germany (Baden-Württemberg)	NT	R4	Current	Spelda J (1998) Provisorische Rote Liste der in Baden-Württemberg gefährdeten Hundert- und Tausendfüßer (Myriapoda: Chilopoda, Diplopoda), Stand: August 1997. In: Köppel C, Rennwald E, Hirneisen N (Eds): Rote Listen auf CD-ROM. Deutschland, Österreich, Schweiz, Liechtenstein, Südtirol. Verlag für interaktive Medien, Gaggenau.
Choneiulus palmatus (Nemec, 1895)	Choneiulus palmatus (Nemec, 1895)	Norway	LC		Current	Henriksen S, Hilmo O (2015) Norwegian Red List of Species 2015 – methods and results. Norwegian Biodiversity Information Centre, Norway.
Choneiulus palmatus (Nemec, 1895)	Choneiulus palmatus (Nemec, 1895)	Germany	LC	*	Current	Reip, HS, Spelda J, Voigtländer K, Decker P, Lindner N (2016): Rote Liste und Gesamtartenliste der Doppelfüßer (Myriapoda: Diplopoda) Deutschlands. - In: Gruttke H, Binot-Hafke M, Balzer S, Haupt H, Hofbauer N, Ludwig G, Matzke-Hajek G, Ries M (Eds): Rote Liste gefährdeter Tiere, Pflanzen und Pilze Deutschlands. Band 4: Wirbellose Tiere (Teil 2). Naturschutz und Biologische Vielfalt 70(4): 301-32…
Nopoiulus kochii (Gervais, 1847)	Nopoiulus kochii (Gervais, 1847)	Norway	LC		Current	Henriksen S, Hilmo O (2015) Norwegian Red List of Species 2015 – methods and results. Norwegian Biodiversity Information Centre, Norway.
Nopoiulus kochii (Gervais, 1847)	Nopoiulus kochii (Gervais, 1847)	Germany	LC	*	Current	Reip, HS, Spelda J, Voigtländer K, Decker P, Lindner N (2016): Rote Liste und Gesamtartenliste der Doppelfüßer (Myriapoda: Diplopoda) Deutschlands. - In: Gruttke H, Binot-Hafke M, Balzer S, Haupt H, Hofbauer N, Ludwig G, Matzke-Hajek G, Ries M (Eds): Rote Liste gefährdeter Tiere, Pflanzen und Pilze Deutschlands. Band 4: Wirbellose Tiere (Teil 2). Naturschutz und Biologische Vielfalt 70(4): 301-32…
Nopoiulus kochii (Gervais, 1847)	Nopoiulus kochii (Gervais, 1847)	Germany (Baden-Württemberg)	LC		Current	Spelda J (1998) Provisorische Rote Liste der in Baden-Württemberg gefährdeten Hundert- und Tausendfüßer (Myriapoda: Chilopoda, Diplopoda), Stand: August 1997. In: Köppel C, Rennwald E, Hirneisen N (Eds): Rote Listen auf CD-ROM. Deutschland, Österreich, Schweiz, Liechtenstein, Südtirol. Verlag für interaktive Medien, Gaggenau.
Nopoiulus kochii (Gervais, 1847)	Nopoiulus kochii (Gervais, 1847)	Germany (Saxony Anhalt)	DD	D	Previous	Voigtländer K (2004b) Rote Liste der Doppelfüßer (Diplopoda) des Landes Sachsen-Anhalt. - Berichte des Landesamtes für Umweltschutz Sachsen-Anhalt 39: 178-180.
Nopoiulus kochii (Gervais, 1847)	Nopoiulus kochii (Gervais, 1847)	Germany (Saxony Anhalt)	NE	Neozoon	Current	Voigtländer K, Lindner EN, Decker P (in press) Doppelfüßer (Diplopoda). In: Landesamt für Umweltschutz Sachsen-Anhalt (Eds): Rote Listen Sachsen-Anhalt. Berichte des Landesamtes für Umweltschutz Sachsen-Anhalt 4.
Proteroiulus fuscus (Am Stein, 1857)	Proteroiulus fuscus (Am Stein, 1857)	Norway	LC		Current	Henriksen S, Hilmo O (2015) Norwegian Red List of Species 2015 – methods and results. Norwegian Biodiversity Information Centre, Norway.
Proteroiulus fuscus (Am Stein, 1857)	Proteroiulus fuscus (Am Stein, 1857)	Germany	LC	*	Current	Reip, HS, Spelda J, Voigtländer K, Decker P, Lindner N (2016): Rote Liste und Gesamtartenliste der Doppelfüßer (Myriapoda: Diplopoda) Deutschlands. - In: Gruttke H, Binot-Hafke M, Balzer S, Haupt H, Hofbauer N, Ludwig G, Matzke-Hajek G, Ries M (Eds): Rote Liste gefährdeter Tiere, Pflanzen und Pilze Deutschlands. Band 4: Wirbellose Tiere (Teil 2). Naturschutz und Biologische Vielfalt 70(4): 301-32…
Proteroiulus fuscus (Am Stein, 1857)	Proteroiulus fuscus (Am Stein, 1857)	Germany (Baden-Württemberg)	LC		Current	Spelda J (1998) Provisorische Rote Liste der in Baden-Württemberg gefährdeten Hundert- und Tausendfüßer (Myriapoda: Chilopoda, Diplopoda), Stand: August 1997. In: Köppel C, Rennwald E, Hirneisen N (Eds): Rote Listen auf CD-ROM. Deutschland, Österreich, Schweiz, Liechtenstein, Südtirol. Verlag für interaktive Medien, Gaggenau.
Julidae	Julidae
Allajulus groedensis (Attems, 1899)	Allajulus groedensis (Attems, 1899)	Germany	NT	R	Current	Reip, HS, Spelda J, Voigtländer K, Decker P, Lindner N (2016): Rote Liste und Gesamtartenliste der Doppelfüßer (Myriapoda: Diplopoda) Deutschlands. - In: Gruttke H, Binot-Hafke M, Balzer S, Haupt H, Hofbauer N, Ludwig G, Matzke-Hajek G, Ries M (Eds): Rote Liste gefährdeter Tiere, Pflanzen und Pilze Deutschlands. Band 4: Wirbellose Tiere (Teil 2). Naturschutz und Biologische Vielfalt 70(4): 301-32…
Allajulus nitidus (Verhoeff, 1891)	Allajulus nitidus (Verhoeff, 1891)	Norway	LC		Current	Henriksen S, Hilmo O (2015) Norwegian Red List of Species 2015 – methods and results. Norwegian Biodiversity Information Centre, Norway.
Allajulus nitidus (Verhoeff, 1891)	Allajulus nitidus (Verhoeff, 1891)	Germany	LC	*	Current	Reip, HS, Spelda J, Voigtländer K, Decker P, Lindner N (2016): Rote Liste und Gesamtartenliste der Doppelfüßer (Myriapoda: Diplopoda) Deutschlands. - In: Gruttke H, Binot-Hafke M, Balzer S, Haupt H, Hofbauer N, Ludwig G, Matzke-Hajek G, Ries M (Eds): Rote Liste gefährdeter Tiere, Pflanzen und Pilze Deutschlands. Band 4: Wirbellose Tiere (Teil 2). Naturschutz und Biologische Vielfalt 70(4): 301-32…
Allajulus nitidus (Verhoeff, 1891)	Allajulus nitidus (Verhoeff, 1891)	Germany (Baden-Württemberg)	LC		Current	Spelda J (1998) Provisorische Rote Liste der in Baden-Württemberg gefährdeten Hundert- und Tausendfüßer (Myriapoda: Chilopoda, Diplopoda), Stand: August 1997. In: Köppel C, Rennwald E, Hirneisen N (Eds): Rote Listen auf CD-ROM. Deutschland, Österreich, Schweiz, Liechtenstein, Südtirol. Verlag für interaktive Medien, Gaggenau.
Amblyiulus kovali Golovatch, 2008	Amblyiulus kovali Golovatch, 2008	Russia (Sevastopol)	VU	3	Current	The Red Data Book of Sevastopol (2019) Kaliningrad, Sevastopov: ROST-DOAFK Publ. 432 p. [in Russian]. https://www.zin.ru/animalia/coleoptera/pdf/sevastopol_red_book_2018.pdf
Alpityphloiulus seewaldi Strasser, 1967	Typhloiulus seewaldi (Strasser, 1967)	Germany (Bavaria)	NT	R	Current	Spelda J (2004) Rote Liste gefährdeter Hundert- und Tausendfüßer (Myriapoda: Chilopoda, Diplopoda) Bayerns. Schriftenreihe Bayerisches Landesamt für Umweltschutz 166: 339-342.
Brachyiulus pusillus (Leach, 1815)	Brachyiulus pusillus (Leach, 1815)	Norway	NE		Current	Henriksen S, Hilmo O (2015) Norwegian Red List of Species 2015 – methods and results. Norwegian Biodiversity Information Centre, Norway.
Brachyiulus pusillus (Leach, 1815)	Brachyiulus pusillus (Leach, 1815)	Germany	LC	*	Current	Reip, HS, Spelda J, Voigtländer K, Decker P, Lindner N (2016): Rote Liste und Gesamtartenliste der Doppelfüßer (Myriapoda: Diplopoda) Deutschlands. - In: Gruttke H, Binot-Hafke M, Balzer S, Haupt H, Hofbauer N, Ludwig G, Matzke-Hajek G, Ries M (Eds): Rote Liste gefährdeter Tiere, Pflanzen und Pilze Deutschlands. Band 4: Wirbellose Tiere (Teil 2). Naturschutz und Biologische Vielfalt 70(4): 301-32…
Brachyiulus pusillus (Leach, 1815)	Brachyiulus pusillus (Leach, 1815)	Germany (Baden-Württemberg)	LC		Current	Spelda J (1998) Provisorische Rote Liste der in Baden-Württemberg gefährdeten Hundert- und Tausendfüßer (Myriapoda: Chilopoda, Diplopoda), Stand: August 1997. In: Köppel C, Rennwald E, Hirneisen N (Eds): Rote Listen auf CD-ROM. Deutschland, Österreich, Schweiz, Liechtenstein, Südtirol. Verlag für interaktive Medien, Gaggenau.
Chaitoiulus spinifer (Verhoeff, 1895)	Chaitoiulus spinifer (Verhoeff, 1895)	Slovenia	VU	V	Previous	Mrsic, N (1992) Rdeči seznam ogroženih Dvojnonog (Myriapoda: Diplopoda) v Sloveniji.The Red List of Endangered Diplopoda (Myriapoda) in Slovenia. Varstvo Narave 17: 131-136.
Chaitoiulus spinifer (Verhoeff, 1895)	Chaitoiulus spinifer (Verhoeff, 1895)	Slovenia	VU	V	Current	Uradni list RS, št. 82/02 z dne 24. 9. 2002 (2002b) Priloga 25: Rdeči seznam Dvojnonog (Diplopoda)
Cylindroiulus arborum Verhoeff, 1928	Cylindroiulus arborum Verhoeff, 1928	Germany	NT	R	Current	Reip, HS, Spelda J, Voigtländer K, Decker P, Lindner N (2016): Rote Liste und Gesamtartenliste der Doppelfüßer (Myriapoda: Diplopoda) Deutschlands. - In: Gruttke H, Binot-Hafke M, Balzer S, Haupt H, Hofbauer N, Ludwig G, Matzke-Hajek G, Ries M (Eds): Rote Liste gefährdeter Tiere, Pflanzen und Pilze Deutschlands. Band 4: Wirbellose Tiere (Teil 2). Naturschutz und Biologische Vielfalt 70(4): 301-32…
Cylindroiulus arborum Verhoeff, 1928	Cylindroiulus arborum Verhoeff, 1928	Germany (Saxony Anhalt)	EN	3	Current	Voigtländer K, Lindner EN, Decker P (in press) Doppelfüßer (Diplopoda). In: Landesamt für Umweltschutz Sachsen-Anhalt (Eds): Rote Listen Sachsen-Anhalt. Berichte des Landesamtes für Umweltschutz Sachsen-Anhalt 4.
Cylindroiulus boleti (C. L. Koch, 1847)	Cylindroiulus boleti (C. L. Koch, 1847)	Germany	LC	*	Current	Reip, HS, Spelda J, Voigtländer K, Decker P, Lindner N (2016): Rote Liste und Gesamtartenliste der Doppelfüßer (Myriapoda: Diplopoda) Deutschlands. - In: Gruttke H, Binot-Hafke M, Balzer S, Haupt H, Hofbauer N, Ludwig G, Matzke-Hajek G, Ries M (Eds): Rote Liste gefährdeter Tiere, Pflanzen und Pilze Deutschlands. Band 4: Wirbellose Tiere (Teil 2). Naturschutz und Biologische Vielfalt 70(4): 301-32…
Cylindroiulus britannicus (Verhoeff, 1891)	Cylindroiulus britannicus (Verhoeff, 1891)	Norway	LC		Current	Henriksen S, Hilmo O (2015) Norwegian Red List of Species 2015 – methods and results. Norwegian Biodiversity Information Centre, Norway.
Cylindroiulus britannicus (Verhoeff, 1891)	Cylindroiulus britannicus (Verhoeff, 1891)	Germany	LC	*	Current	Reip, HS, Spelda J, Voigtländer K, Decker P, Lindner N (2016): Rote Liste und Gesamtartenliste der Doppelfüßer (Myriapoda: Diplopoda) Deutschlands. - In: Gruttke H, Binot-Hafke M, Balzer S, Haupt H, Hofbauer N, Ludwig G, Matzke-Hajek G, Ries M (Eds): Rote Liste gefährdeter Tiere, Pflanzen und Pilze Deutschlands. Band 4: Wirbellose Tiere (Teil 2). Naturschutz und Biologische Vielfalt 70(4): 301-32…
Cylindroiulus britannicus (Verhoeff, 1891)	Cylindroiulus britannicus (Verhoeff, 1891)	Germany (Bavaria)	DD	D	Current	Spelda J (2004) Rote Liste gefährdeter Hundert- und Tausendfüßer (Myriapoda: Chilopoda, Diplopoda) Bayerns. Schriftenreihe Bayerisches Landesamt für Umweltschutz 166: 339-342.
Cylindroiulus britannicus (Verhoeff, 1891)	Cylindroiulus britannicus (Verhoeff, 1891)	Germany (Baden-Württemberg)	LC		Current	Spelda J (1998) Provisorische Rote Liste der in Baden-Württemberg gefährdeten Hundert- und Tausendfüßer (Myriapoda: Chilopoda, Diplopoda), Stand: August 1997. In: Köppel C, Rennwald E, Hirneisen N (Eds): Rote Listen auf CD-ROM. Deutschland, Österreich, Schweiz, Liechtenstein, Südtirol. Verlag für interaktive Medien, Gaggenau.
Cylindroiulus caeruleocinctus (Wood, 1864)	Cylindroiulus caeruleocinctus (Wood, 1864)	Norway	LC		Current	Henriksen S, Hilmo O (2015) Norwegian Red List of Species 2015 – methods and results. Norwegian Biodiversity Information Centre, Norway.
Cylindroiulus caeruleocinctus (Wood, 1864)	Cylindroiulus caeruleocinctus (Wood, 1864)	Germany	LC	*	Current	Reip, HS, Spelda J, Voigtländer K, Decker P, Lindner N (2016): Rote Liste und Gesamtartenliste der Doppelfüßer (Myriapoda: Diplopoda) Deutschlands. - In: Gruttke H, Binot-Hafke M, Balzer S, Haupt H, Hofbauer N, Ludwig G, Matzke-Hajek G, Ries M (Eds): Rote Liste gefährdeter Tiere, Pflanzen und Pilze Deutschlands. Band 4: Wirbellose Tiere (Teil 2). Naturschutz und Biologische Vielfalt 70(4): 301-32…
Cylindroiulus caeruleocinctus (Wood, 1864)	Cylindroiulus caeruleocinctus (Wood, 1864)	Germany (Baden-Württemberg)	LC		Current	Spelda J (1998) Provisorische Rote Liste der in Baden-Württemberg gefährdeten Hundert- und Tausendfüßer (Myriapoda: Chilopoda, Diplopoda), Stand: August 1997. In: Köppel C, Rennwald E, Hirneisen N (Eds): Rote Listen auf CD-ROM. Deutschland, Österreich, Schweiz, Liechtenstein, Südtirol. Verlag für interaktive Medien, Gaggenau.
Cylindroiulus fulviceps (Latzel, 1884)	Cylindroiulus fulviceps (Latzel, 1884)	Germany	LC	*	Current	Reip, HS, Spelda J, Voigtländer K, Decker P, Lindner N (2016): Rote Liste und Gesamtartenliste der Doppelfüßer (Myriapoda: Diplopoda) Deutschlands. - In: Gruttke H, Binot-Hafke M, Balzer S, Haupt H, Hofbauer N, Ludwig G, Matzke-Hajek G, Ries M (Eds): Rote Liste gefährdeter Tiere, Pflanzen und Pilze Deutschlands. Band 4: Wirbellose Tiere (Teil 2). Naturschutz und Biologische Vielfalt 70(4): 301-32…
Cylindroiulus fulviceps (Latzel, 1884)	Cylindroiulus fulviceps (Latzel, 1884)	Germany (Bavaria)	NT	R	Current	Spelda J (2004) Rote Liste gefährdeter Hundert- und Tausendfüßer (Myriapoda: Chilopoda, Diplopoda) Bayerns. Schriftenreihe Bayerisches Landesamt für Umweltschutz 166: 339-342.
Cylindroiulus latestriatus (Curtis, 1845)	Cylindroiulus latestriatus (Curtis, 1845)	Norway	LC		Current	Henriksen S, Hilmo O (2015) Norwegian Red List of Species 2015 – methods and results. Norwegian Biodiversity Information Centre, Norway.
Cylindroiulus latestriatus (Curtis, 1845)	Cylindroiulus latestriatus (Curtis, 1845)	Germany	LC	*	Current	Reip, HS, Spelda J, Voigtländer K, Decker P, Lindner N (2016): Rote Liste und Gesamtartenliste der Doppelfüßer (Myriapoda: Diplopoda) Deutschlands. - In: Gruttke H, Binot-Hafke M, Balzer S, Haupt H, Hofbauer N, Ludwig G, Matzke-Hajek G, Ries M (Eds): Rote Liste gefährdeter Tiere, Pflanzen und Pilze Deutschlands. Band 4: Wirbellose Tiere (Teil 2). Naturschutz und Biologische Vielfalt 70(4): 301-32…
Cylindroiulus latestriatus (Curtis, 1845)	Cylindroiulus latestriatus (Curtis, 1845)	Germany (Baden-Württemberg)	DD	D	Current	Spelda J (1998) Provisorische Rote Liste der in Baden-Württemberg gefährdeten Hundert- und Tausendfüßer (Myriapoda: Chilopoda, Diplopoda), Stand: August 1997. In: Köppel C, Rennwald E, Hirneisen N (Eds): Rote Listen auf CD-ROM. Deutschland, Österreich, Schweiz, Liechtenstein, Südtirol. Verlag für interaktive Medien, Gaggenau.
Cylindroiulus latestriatus (Curtis, 1845)	Cylindroiulus latestriatus (Curtis, 1845)	Germany (Saxony Anhalt)	NT	R	Previous	Voigtländer K (2004b) Rote Liste der Doppelfüßer (Diplopoda) des Landes Sachsen-Anhalt. - Berichte des Landesamtes für Umweltschutz Sachsen-Anhalt 39: 178-180.
Cylindroiulus latestriatus (Curtis, 1845)	Cylindroiulus latestriatus (Curtis, 1845)	Germany (Saxony Anhalt)	EN	2	Current	Voigtländer K, Lindner EN, Decker P (in press) Doppelfüßer (Diplopoda). In: Landesamt für Umweltschutz Sachsen-Anhalt (Eds): Rote Listen Sachsen-Anhalt. Berichte des Landesamtes für Umweltschutz Sachsen-Anhalt 4.
Cylindroiulus luridus (Koch, C. L., 1847)	Cylindroiulus luridus (Koch, C. L., 1847)	Germany	LC	*	Current	Reip, HS, Spelda J, Voigtländer K, Decker P, Lindner N (2016): Rote Liste und Gesamtartenliste der Doppelfüßer (Myriapoda: Diplopoda) Deutschlands. - In: Gruttke H, Binot-Hafke M, Balzer S, Haupt H, Hofbauer N, Ludwig G, Matzke-Hajek G, Ries M (Eds): Rote Liste gefährdeter Tiere, Pflanzen und Pilze Deutschlands. Band 4: Wirbellose Tiere (Teil 2). Naturschutz und Biologische Vielfalt 70(4): 301-32…
Cylindroiulus luridus (Koch, C. L., 1847)	Cylindroiulus luridus (Koch, C. L., 1847)	Germany (Bavaria)	NT	R	Current	Spelda J (2004) Rote Liste gefährdeter Hundert- und Tausendfüßer (Myriapoda: Chilopoda, Diplopoda) Bayerns. Schriftenreihe Bayerisches Landesamt für Umweltschutz 166: 339-342.
Cylindroiulus luridus (Koch, C. L., 1847)	Cylindroiulus luridus (Koch, C. L., 1847)	Czech Republic	NT		Current	Hejda R, Farkač J, Chobot K (2017) Červený Seznam Ohrožených Druhů České Republiky Bezobratlí. Priroda, Prague, 308 pp.
Cylindroiulus luridus (Koch, C. L., 1847)	Cylindroiulus luridus (Koch, C. L., 1847)	Czech Republic	NT		Previous	Kocourek P (2005) Diplopoda (mnohonozky). In: Farkac J, Kral 0, Skorpik M (Eds) Cerveny seznam ohrorenych druhu Ceske republiky. BezobratlL [in Czech with English abstract]. Agentura ochrany pHrody a krajiny CR, Praha: 108-109.
Cylindroiulus meinerti (Verhoeff, 1891)	Cylindroiulus meinerti (Verhoeff, 1891)	Germany	LC	*	Current	Reip, HS, Spelda J, Voigtländer K, Decker P, Lindner N (2016): Rote Liste und Gesamtartenliste der Doppelfüßer (Myriapoda: Diplopoda) Deutschlands. - In: Gruttke H, Binot-Hafke M, Balzer S, Haupt H, Hofbauer N, Ludwig G, Matzke-Hajek G, Ries M (Eds): Rote Liste gefährdeter Tiere, Pflanzen und Pilze Deutschlands. Band 4: Wirbellose Tiere (Teil 2). Naturschutz und Biologische Vielfalt 70(4): 301-32…
Cylindroiulus meinerti (Verhoeff, 1891)	Cylindroiulus meinerti (Verhoeff, 1891)	Germany (Baden-Württemberg)	LC		Current	Spelda J (1998) Provisorische Rote Liste der in Baden-Württemberg gefährdeten Hundert- und Tausendfüßer (Myriapoda: Chilopoda, Diplopoda), Stand: August 1997. In: Köppel C, Rennwald E, Hirneisen N (Eds): Rote Listen auf CD-ROM. Deutschland, Österreich, Schweiz, Liechtenstein, Südtirol. Verlag für interaktive Medien, Gaggenau.
Cylindroiulus parisiorum (Brölemann & Verhoeff, 1896)	Cylindroiulus parisiorum (Brölemann & Verhoeff, 1896)	Germany	NT	R	Current	Reip, HS, Spelda J, Voigtländer K, Decker P, Lindner N (2016): Rote Liste und Gesamtartenliste der Doppelfüßer (Myriapoda: Diplopoda) Deutschlands. - In: Gruttke H, Binot-Hafke M, Balzer S, Haupt H, Hofbauer N, Ludwig G, Matzke-Hajek G, Ries M (Eds): Rote Liste gefährdeter Tiere, Pflanzen und Pilze Deutschlands. Band 4: Wirbellose Tiere (Teil 2). Naturschutz und Biologische Vielfalt 70(4): 301-32…
Cylindroiulus punctatus Leach, 1814	Cylindroiulus punctatus Leach, 1814	Norway	LC		Current	Henriksen S, Hilmo O (2015) Norwegian Red List of Species 2015 – methods and results. Norwegian Biodiversity Information Centre, Norway.
Cylindroiulus punctatus Leach, 1814	Cylindroiulus punctatus Leach, 1814	Germany	LC	*	Current	Reip, HS, Spelda J, Voigtländer K, Decker P, Lindner N (2016): Rote Liste und Gesamtartenliste der Doppelfüßer (Myriapoda: Diplopoda) Deutschlands. - In: Gruttke H, Binot-Hafke M, Balzer S, Haupt H, Hofbauer N, Ludwig G, Matzke-Hajek G, Ries M (Eds): Rote Liste gefährdeter Tiere, Pflanzen und Pilze Deutschlands. Band 4: Wirbellose Tiere (Teil 2). Naturschutz und Biologische Vielfalt 70(4): 301-32…
Cylindroiulus punctatus Leach, 1814	Cylindroiulus punctatus Leach, 1814	Germany (Baden-Württemberg)	LC		Current	Spelda J (1998) Provisorische Rote Liste der in Baden-Württemberg gefährdeten Hundert- und Tausendfüßer (Myriapoda: Chilopoda, Diplopoda), Stand: August 1997. In: Köppel C, Rennwald E, Hirneisen N (Eds): Rote Listen auf CD-ROM. Deutschland, Österreich, Schweiz, Liechtenstein, Südtirol. Verlag für interaktive Medien, Gaggenau.
Cylindroiulus truncorum (Silvestri, 1896)	Cylindroiulus truncorum (Silvestri, 1896)	Norway	NA		Current	Henriksen S, Hilmo O (2015) Norwegian Red List of Species 2015 – methods and results. Norwegian Biodiversity Information Centre, Norway.
Cylindroiulus truncorum (Silvestri, 1896)	Cylindroiulus truncorum (Silvestri, 1896)	Germany	LC	*	Current	Reip, HS, Spelda J, Voigtländer K, Decker P, Lindner N (2016): Rote Liste und Gesamtartenliste der Doppelfüßer (Myriapoda: Diplopoda) Deutschlands. - In: Gruttke H, Binot-Hafke M, Balzer S, Haupt H, Hofbauer N, Ludwig G, Matzke-Hajek G, Ries M (Eds): Rote Liste gefährdeter Tiere, Pflanzen und Pilze Deutschlands. Band 4: Wirbellose Tiere (Teil 2). Naturschutz und Biologische Vielfalt 70(4): 301-32…
Cylindroiulus truncorum (Silvestri, 1896)	Cylindroiulus truncorum (Silvestri, 1896)	Germany (Bavaria)	DD	D	Current	Spelda J (2004) Rote Liste gefährdeter Hundert- und Tausendfüßer (Myriapoda: Chilopoda, Diplopoda) Bayerns. Schriftenreihe Bayerisches Landesamt für Umweltschutz 166: 339-342.
Cylindroiulus truncorum (Silvestri, 1896)	Cylindroiulus truncorum (Silvestri, 1896)	Germany (Baden-Württemberg)	DD	D	Current	Spelda J (1998) Provisorische Rote Liste der in Baden-Württemberg gefährdeten Hundert- und Tausendfüßer (Myriapoda: Chilopoda, Diplopoda), Stand: August 1997. In: Köppel C, Rennwald E, Hirneisen N (Eds): Rote Listen auf CD-ROM. Deutschland, Österreich, Schweiz, Liechtenstein, Südtirol. Verlag für interaktive Medien, Gaggenau.
Cylindroiulus zinalensis (Faës, 1902)	Cylindroiulus zinalensis (Faës, 1902)	Germany	NT	R	Current	Reip, HS, Spelda J, Voigtländer K, Decker P, Lindner N (2016): Rote Liste und Gesamtartenliste der Doppelfüßer (Myriapoda: Diplopoda) Deutschlands. - In: Gruttke H, Binot-Hafke M, Balzer S, Haupt H, Hofbauer N, Ludwig G, Matzke-Hajek G, Ries M (Eds): Rote Liste gefährdeter Tiere, Pflanzen und Pilze Deutschlands. Band 4: Wirbellose Tiere (Teil 2). Naturschutz und Biologische Vielfalt 70(4): 301-32…
Enantiulus nanus (Latzel, 1884)	Enantiulus nanus (Latzel, 1884)	Germany	LC	*	Current	Reip, HS, Spelda J, Voigtländer K, Decker P, Lindner N (2016): Rote Liste und Gesamtartenliste der Doppelfüßer (Myriapoda: Diplopoda) Deutschlands. - In: Gruttke H, Binot-Hafke M, Balzer S, Haupt H, Hofbauer N, Ludwig G, Matzke-Hajek G, Ries M (Eds): Rote Liste gefährdeter Tiere, Pflanzen und Pilze Deutschlands. Band 4: Wirbellose Tiere (Teil 2). Naturschutz und Biologische Vielfalt 70(4): 301-32…
Enantiulus nanus (Latzel, 1884)	Enantiulus nanus (Latzel, 1884)	Germany (Baden-Württemberg)	LC		Current	Spelda J (1998) Provisorische Rote Liste der in Baden-Württemberg gefährdeten Hundert- und Tausendfüßer (Myriapoda: Chilopoda, Diplopoda), Stand: August 1997. In: Köppel C, Rennwald E, Hirneisen N (Eds): Rote Listen auf CD-ROM. Deutschland, Österreich, Schweiz, Liechtenstein, Südtirol. Verlag für interaktive Medien, Gaggenau.
Hylopachyiulus pygmaeus (Attems, 1904)	Hylopachyiulus pygmaeus (Attems, 1904)	Slovenia	VU	V	Previous	Mrsic, N (1992) Rdeči seznam ogroženih Dvojnonog (Myriapoda: Diplopoda) v Sloveniji.The Red List of Endangered Diplopoda (Myriapoda) in Slovenia. Varstvo Narave 17: 131-136.
Hylopachyiulus pygmaeus (Attems, 1904)	Hylopachyiulus pygmaeus (Attems, 1904)	Slovenia	VU	V	Current	Uradni list RS, št. 82/02 z dne 24. 9. 2002 (2002b) Priloga 25: Rdeči seznam Dvojnonog (Diplopoda)
Hypsoiulus alpivagus (Verhoeff, 1897)	Hypsoiulus alpivagus (Verhoeff, 1897)	Germany	LC	*	Current	Reip, HS, Spelda J, Voigtländer K, Decker P, Lindner N (2016): Rote Liste und Gesamtartenliste der Doppelfüßer (Myriapoda: Diplopoda) Deutschlands. - In: Gruttke H, Binot-Hafke M, Balzer S, Haupt H, Hofbauer N, Ludwig G, Matzke-Hajek G, Ries M (Eds): Rote Liste gefährdeter Tiere, Pflanzen und Pilze Deutschlands. Band 4: Wirbellose Tiere (Teil 2). Naturschutz und Biologische Vielfalt 70(4): 301-32…
Hypsoiulus alpivagus (Verhoeff, 1897)	Hypsoiulus alpivagus (Verhoeff, 1897)	Germany (Baden-Württemberg)	LC		Current	Spelda J (1998) Provisorische Rote Liste der in Baden-Württemberg gefährdeten Hundert- und Tausendfüßer (Myriapoda: Chilopoda, Diplopoda), Stand: August 1997. In: Köppel C, Rennwald E, Hirneisen N (Eds): Rote Listen auf CD-ROM. Deutschland, Österreich, Schweiz, Liechtenstein, Südtirol. Verlag für interaktive Medien, Gaggenau.
Julus scandinavius (Latzel, 1884)	Julus scandinavius (Latzel, 1884)	Norway	LC		Current	Henriksen S, Hilmo O (2015) Norwegian Red List of Species 2015 – methods and results. Norwegian Biodiversity Information Centre, Norway.
Julus scandinavius (Latzel, 1884)	Julus scandinavius (Latzel, 1884)	Germany	LC	*	Current	Reip, HS, Spelda J, Voigtländer K, Decker P, Lindner N (2016): Rote Liste und Gesamtartenliste der Doppelfüßer (Myriapoda: Diplopoda) Deutschlands. - In: Gruttke H, Binot-Hafke M, Balzer S, Haupt H, Hofbauer N, Ludwig G, Matzke-Hajek G, Ries M (Eds): Rote Liste gefährdeter Tiere, Pflanzen und Pilze Deutschlands. Band 4: Wirbellose Tiere (Teil 2). Naturschutz und Biologische Vielfalt 70(4): 301-32…
Julus scandinavicus (Latzel, 1884)	Julus scandinavius (Latzel, 1884)	Germany (Baden-Württemberg)	LC		Current	Spelda J (1998) Provisorische Rote Liste der in Baden-Württemberg gefährdeten Hundert- und Tausendfüßer (Myriapoda: Chilopoda, Diplopoda), Stand: August 1997. In: Köppel C, Rennwald E, Hirneisen N (Eds): Rote Listen auf CD-ROM. Deutschland, Österreich, Schweiz, Liechtenstein, Südtirol. Verlag für interaktive Medien, Gaggenau.
Julus scanicus Lohmander, 1925	Julus scanicus Lohmander, 1925	Czech Republic	NT		Current	Hejda R, Farkač J, Chobot K (2017) Červený Seznam Ohrožených Druhů České Republiky Bezobratlí. Priroda, Prague, 308 pp.
Julus scanicus Lohmander, 1925	Julus scanicus Lohmander, 1925	Czech Republic	NT		Previous	Kocourek P (2005) Diplopoda (mnohonozky). In: Farkac J, Kral 0, Skorpik M (Eds) Cerveny seznam ohrorenych druhu Ceske republiky. BezobratlL [in Czech with English abstract]. Agentura ochrany pHrody a krajiny CR, Praha: 108-109.
Julus scanicus Lohmander, 1925	Julus scanicus Lohmander, 1925	Germany	LC	*	Current	Reip, HS, Spelda J, Voigtländer K, Decker P, Lindner N (2016): Rote Liste und Gesamtartenliste der Doppelfüßer (Myriapoda: Diplopoda) Deutschlands. - In: Gruttke H, Binot-Hafke M, Balzer S, Haupt H, Hofbauer N, Ludwig G, Matzke-Hajek G, Ries M (Eds): Rote Liste gefährdeter Tiere, Pflanzen und Pilze Deutschlands. Band 4: Wirbellose Tiere (Teil 2). Naturschutz und Biologische Vielfalt 70(4): 301-32…
Julus scanicus Lohmander, 1925	Julus scanicus Lohmander, 1925	Germany (Saxony Anhalt)	DD	D	Previous	Voigtländer K (2004b) Rote Liste der Doppelfüßer (Diplopoda) des Landes Sachsen-Anhalt. - Berichte des Landesamtes für Umweltschutz Sachsen-Anhalt 39: 178-180.
Julus scanicus Lohmander, 1925	Julus scanicus Lohmander, 1925	Germany (Saxony Anhalt)	EN	2	Current	Voigtländer K, Lindner EN, Decker P (in press) Doppelfüßer (Diplopoda). In: Landesamt für Umweltschutz Sachsen-Anhalt (Eds): Rote Listen Sachsen-Anhalt. Berichte des Landesamtes für Umweltschutz Sachsen-Anhalt 4.
Julus scanicus Lohmander, 1925	Julus scanicus Lohmander, 1925	Finland	NT		Current	Hyvärinen E, Juslén A, Kemppainen E, Uddström A, Liukko UM (eds.) (2019) The 2019 Red List of Finnish Species. Ympäristöministeriö & Suomen ympäristökeskus. Helsinki, 704 pp.
Julus scanicus Lohmander, 1925	Julus scanicus Lohmander, 1925	Sweden	VU		Current	Gärdenfors U (ed.) (2010) Rödlistade arter i Sverige 2010 – The 2010 Red List of Swedish Species. ArtDatabanken, SLU, Uppsala.
Julus terrestris (Lignau, 1903)	Julus terrestris (Lignau, 1903)	Germany	NT	R	Current	Reip, HS, Spelda J, Voigtländer K, Decker P, Lindner N (2016): Rote Liste und Gesamtartenliste der Doppelfüßer (Myriapoda: Diplopoda) Deutschlands. - In: Gruttke H, Binot-Hafke M, Balzer S, Haupt H, Hofbauer N, Ludwig G, Matzke-Hajek G, Ries M (Eds): Rote Liste gefährdeter Tiere, Pflanzen und Pilze Deutschlands. Band 4: Wirbellose Tiere (Teil 2). Naturschutz und Biologische Vielfalt 70(4): 301-32…
Julus terrestris (Lignau, 1903)	Julus terrestris (Lignau, 1903)	Czech Republic	VU		Current	Hejda R, Farkač J, Chobot K (2017) Červený Seznam Ohrožených Druhů České Republiky Bezobratlí. Priroda, Prague, 308 pp.
Kryphioiulus occultus (Koch, C. L., 1847)	Kryphioiulus occultus (Koch, C. L., 1847)	Norway	NA		Current	Henriksen S, Hilmo O (2015) Norwegian Red List of Species 2015 – methods and results. Norwegian Biodiversity Information Centre, Norway.
Kryphioiulus occultus (Koch, C. L., 1847)	Kryphioiulus occultus (Koch, C. L., 1847)	Germany	LC	*	Current	Reip, HS, Spelda J, Voigtländer K, Decker P, Lindner N (2016): Rote Liste und Gesamtartenliste der Doppelfüßer (Myriapoda: Diplopoda) Deutschlands. - In: Gruttke H, Binot-Hafke M, Balzer S, Haupt H, Hofbauer N, Ludwig G, Matzke-Hajek G, Ries M (Eds): Rote Liste gefährdeter Tiere, Pflanzen und Pilze Deutschlands. Band 4: Wirbellose Tiere (Teil 2). Naturschutz und Biologische Vielfalt 70(4): 301-32…
Kryphioiulus occultus (Koch, C. L., 1847)	Kryphioiulus occultus (Koch, C. L., 1847)	Germany (Bavaria)	DD	D	Current	Spelda J (2004) Rote Liste gefährdeter Hundert- und Tausendfüßer (Myriapoda: Chilopoda, Diplopoda) Bayerns. Schriftenreihe Bayerisches Landesamt für Umweltschutz 166: 339-342.
Kryphioiulus occultus (Koch, C. L., 1847)	Kryphioiulus occultus (Koch, C. L., 1847)	Germany (Baden-Württemberg)	NT	R4	Current	Spelda J (1998) Provisorische Rote Liste der in Baden-Württemberg gefährdeten Hundert- und Tausendfüßer (Myriapoda: Chilopoda, Diplopoda), Stand: August 1997. In: Köppel C, Rennwald E, Hirneisen N (Eds): Rote Listen auf CD-ROM. Deutschland, Österreich, Schweiz, Liechtenstein, Südtirol. Verlag für interaktive Medien, Gaggenau.
Leptoiulus braueri minor (Strasser, 1940)	Leptoiulus braueri minor (Strasser, 1940)	Slovenia	NT	R	Previous	Mrsic, N (1992) Rdeči seznam ogroženih Dvojnonog (Myriapoda: Diplopoda) v Sloveniji.The Red List of Endangered Diplopoda (Myriapoda) in Slovenia. Varstvo Narave 17: 131-136.
Leptoiulus braueri minor (Strasser, 1940)	Leptoiulus braueri minor (Strasser, 1940)	Slovenia	NT	R	Current	Uradni list RS, št. 82/02 z dne 24. 9. 2002 (2002b) Priloga 25: Rdeči seznam Dvojnonog (Diplopoda)
Leptoiulus braueri triglavensis (Strasser, 1940)	Leptoiulus braueri triglavensis (Strasser, 1940)	Slovenia	NT	R	Previous	Mrsic, N (1992) Rdeči seznam ogroženih Dvojnonog (Myriapoda: Diplopoda) v Sloveniji.The Red List of Endangered Diplopoda (Myriapoda) in Slovenia. Varstvo Narave 17: 131-136.
Leptoiulus braueri triglavensis (Strasser, 1940)	Leptoiulus braueri triglavensis (Strasser, 1940)	Slovenia	NT	R	Current	Uradni list RS, št. 82/02 z dne 24. 9. 2002 (2002b) Priloga 25: Rdeči seznam Dvojnonog (Diplopoda)
Leptoiulus dolinensis Verhoeff, 1928	Leptoiulus dolinensis Verhoeff, 1928	Slovenia	VU	V	Previous	Mrsic, N (1992) Rdeči seznam ogroženih Dvojnonog (Myriapoda: Diplopoda) v Sloveniji.The Red List of Endangered Diplopoda (Myriapoda) in Slovenia. Varstvo Narave 17: 131-136.
Leptoiulus dolinensis Verhoeff, 1928	Leptoiulus dolinensis Verhoeff, 1928	Slovenia	VU	V	Current	Uradni list RS, št. 82/02 z dne 24. 9. 2002 (2002b) Priloga 25: Rdeči seznam Dvojnonog (Diplopoda)
Leptoiulus pretneri Strasser, 1940	Leptoiulus pretneri Strasser, 1940	Slovenia	NT	R	Previous	Mrsic, N (1992) Rdeči seznam ogroženih Dvojnonog (Myriapoda: Diplopoda) v Sloveniji.The Red List of Endangered Diplopoda (Myriapoda) in Slovenia. Varstvo Narave 17: 131-136.
Leptoiulus pretneri Strasser, 1940	Leptoiulus pretneri Strasser, 1940	Slovenia	NT	R	Current	Uradni list RS, št. 82/02 z dne 24. 9. 2002 (2002b) Priloga 25: Rdeči seznam Dvojnonog (Diplopoda)
Leptoiulus zagrebensis Verhoeff, 1929	Leptoiulus zagrebensis Verhoeff, 1929	Slovenia	VU	V	Previous	Mrsic, N (1992) Rdeči seznam ogroženih Dvojnonog (Myriapoda: Diplopoda) v Sloveniji.The Red List of Endangered Diplopoda (Myriapoda) in Slovenia. Varstvo Narave 17: 131-136.
Leptoiulus zagrebensis Verhoeff, 1929	Leptoiulus zagrebensis Verhoeff, 1929	Slovenia	VU	V	Current	Uradni list RS, št. 82/02 z dne 24. 9. 2002 (2002b) Priloga 25: Rdeči seznam Dvojnonog (Diplopoda)
Leptoiulus alemannicus austriacus Verhoeff, 1910	Leptoiulus alemannicus austriacus Verhoeff, 1910	Slovenia	VU	V	Previous	Mrsic, N (1992) Rdeči seznam ogroženih Dvojnonog (Myriapoda: Diplopoda) v Sloveniji.The Red List of Endangered Diplopoda (Myriapoda) in Slovenia. Varstvo Narave 17: 131-136.
Leptoiulus alemannicus austriacus Verhoeff, 1910	Leptoiulus alemannicus austriacus Verhoeff, 1910	Slovenia	VU	V	Current	Uradni list RS, št. 82/02 z dne 24. 9. 2002 (2002b) Priloga 25: Rdeči seznam Dvojnonog (Diplopoda)
Leptoiulus alemannicus (Verhoeff, 1892)	Leptoiulus alemannicus (Verhoeff, 1892)	Germany	NT	R	Current	Reip, HS, Spelda J, Voigtländer K, Decker P, Lindner N (2016): Rote Liste und Gesamtartenliste der Doppelfüßer (Myriapoda: Diplopoda) Deutschlands. - In: Gruttke H, Binot-Hafke M, Balzer S, Haupt H, Hofbauer N, Ludwig G, Matzke-Hajek G, Ries M (Eds): Rote Liste gefährdeter Tiere, Pflanzen und Pilze Deutschlands. Band 4: Wirbellose Tiere (Teil 2). Naturschutz und Biologische Vielfalt 70(4): 301-32…
Leptoiulus belgicus (Latzel, 1884)	Leptoiulus belgicus (Latzel, 1884)	Germany	LC	*	Current	Reip, HS, Spelda J, Voigtländer K, Decker P, Lindner N (2016): Rote Liste und Gesamtartenliste der Doppelfüßer (Myriapoda: Diplopoda) Deutschlands. - In: Gruttke H, Binot-Hafke M, Balzer S, Haupt H, Hofbauer N, Ludwig G, Matzke-Hajek G, Ries M (Eds): Rote Liste gefährdeter Tiere, Pflanzen und Pilze Deutschlands. Band 4: Wirbellose Tiere (Teil 2). Naturschutz und Biologische Vielfalt 70(4): 301-32…
Leptoiulus belgicus (Latzel, 1884)	Leptoiulus belgicus (Latzel, 1884)	Germany (Baden-Württemberg)	LC		Current	Spelda J (1998) Provisorische Rote Liste der in Baden-Württemberg gefährdeten Hundert- und Tausendfüßer (Myriapoda: Chilopoda, Diplopoda), Stand: August 1997. In: Köppel C, Rennwald E, Hirneisen N (Eds): Rote Listen auf CD-ROM. Deutschland, Österreich, Schweiz, Liechtenstein, Südtirol. Verlag für interaktive Medien, Gaggenau.
Leptoiulus bertkaui (Verhoeff, 1896)	Leptoiulus bertkaui (Verhoeff, 1896)	Germany	LC	*	Current	Reip, HS, Spelda J, Voigtländer K, Decker P, Lindner N (2016): Rote Liste und Gesamtartenliste der Doppelfüßer (Myriapoda: Diplopoda) Deutschlands. - In: Gruttke H, Binot-Hafke M, Balzer S, Haupt H, Hofbauer N, Ludwig G, Matzke-Hajek G, Ries M (Eds): Rote Liste gefährdeter Tiere, Pflanzen und Pilze Deutschlands. Band 4: Wirbellose Tiere (Teil 2). Naturschutz und Biologische Vielfalt 70(4): 301-32…
Leptoiulus bertkaui (Verhoeff, 1896)	Leptoiulus bertkaui (Verhoeff, 1896)	Germany (Baden-Württemberg)	NT	R3	Current	Spelda J (1998) Provisorische Rote Liste der in Baden-Württemberg gefährdeten Hundert- und Tausendfüßer (Myriapoda: Chilopoda, Diplopoda), Stand: August 1997. In: Köppel C, Rennwald E, Hirneisen N (Eds): Rote Listen auf CD-ROM. Deutschland, Österreich, Schweiz, Liechtenstein, Südtirol. Verlag für interaktive Medien, Gaggenau.
Leptoiulus cibdellus (Chamberlin, 1921)	Leptoiulus cibdellus (Chamberlin, 1921)	Germany	LC	*	Current	Reip, HS, Spelda J, Voigtländer K, Decker P, Lindner N (2016): Rote Liste und Gesamtartenliste der Doppelfüßer (Myriapoda: Diplopoda) Deutschlands. - In: Gruttke H, Binot-Hafke M, Balzer S, Haupt H, Hofbauer N, Ludwig G, Matzke-Hajek G, Ries M (Eds): Rote Liste gefährdeter Tiere, Pflanzen und Pilze Deutschlands. Band 4: Wirbellose Tiere (Teil 2). Naturschutz und Biologische Vielfalt 70(4): 301-32…
Leptoiulus cibdellus (Chamberlin, 1921)	Leptoiulus cibdellus (Chamberlin, 1921)	Germany (Saxony Anhalt)	EN	2	Current	Voigtländer K, Lindner EN, Decker P (in press) Doppelfüßer (Diplopoda). In: Landesamt für Umweltschutz Sachsen-Anhalt (Eds): Rote Listen Sachsen-Anhalt. Berichte des Landesamtes für Umweltschutz Sachsen-Anhalt 4.
Leptoiulus cibdellus (Chamberlin, 1921)	Leptoiulus cibdellus (Chamberlin, 1921)	Czech Republic	VU		Current	Hejda R, Farkač J, Chobot K (2017) Červený Seznam Ohrožených Druhů České Republiky Bezobratlí. Priroda, Prague, 308 pp.
Leptoiulus cibdellus (Chamberlin, 1921)	Leptoiulus cibdellus (Chamberlin, 1921)	Czech Republic	NT		Previous	Kocourek P (2005) Diplopoda (mnohonozky). In: Farkac J, Kral 0, Skorpik M (Eds) Cerveny seznam ohrorenych druhu Ceske republiky. BezobratlL [in Czech with English abstract]. Agentura ochrany pHrody a krajiny CR, Praha: 108-109.
Leptoiulus kervillei (Brölemann, 1897)	Leptoiulus kervillei (Brölemann, 1897)	Germany	NT	R	Current	Reip, HS, Spelda J, Voigtländer K, Decker P, Lindner N (2016): Rote Liste und Gesamtartenliste der Doppelfüßer (Myriapoda: Diplopoda) Deutschlands. - In: Gruttke H, Binot-Hafke M, Balzer S, Haupt H, Hofbauer N, Ludwig G, Matzke-Hajek G, Ries M (Eds): Rote Liste gefährdeter Tiere, Pflanzen und Pilze Deutschlands. Band 4: Wirbellose Tiere (Teil 2). Naturschutz und Biologische Vielfalt 70(4): 301-32…
Leptoiulus marcomannius Verhoeff, 1913	Leptoiulus marcomannius Verhoeff, 1913	Germany	NT	R	Current	Reip, HS, Spelda J, Voigtländer K, Decker P, Lindner N (2016): Rote Liste und Gesamtartenliste der Doppelfüßer (Myriapoda: Diplopoda) Deutschlands. - In: Gruttke H, Binot-Hafke M, Balzer S, Haupt H, Hofbauer N, Ludwig G, Matzke-Hajek G, Ries M (Eds): Rote Liste gefährdeter Tiere, Pflanzen und Pilze Deutschlands. Band 4: Wirbellose Tiere (Teil 2). Naturschutz und Biologische Vielfalt 70(4): 301-32…
Leptoiulus marcomannius Verhoeff, 1913	Leptoiulus marcomannius Verhoeff, 1913	Germany (Bavaria)	NT	R	Current	Spelda J (2004) Rote Liste gefährdeter Hundert- und Tausendfüßer (Myriapoda: Chilopoda, Diplopoda) Bayerns. Schriftenreihe Bayerisches Landesamt für Umweltschutz 166: 339-342.
Leptoiulus montivagus (Latzel, 1884)	Leptoiulus montivagus (Latzel, 1884)	Germany	NT	R	Current	Reip, HS, Spelda J, Voigtländer K, Decker P, Lindner N (2016): Rote Liste und Gesamtartenliste der Doppelfüßer (Myriapoda: Diplopoda) Deutschlands. - In: Gruttke H, Binot-Hafke M, Balzer S, Haupt H, Hofbauer N, Ludwig G, Matzke-Hajek G, Ries M (Eds): Rote Liste gefährdeter Tiere, Pflanzen und Pilze Deutschlands. Band 4: Wirbellose Tiere (Teil 2). Naturschutz und Biologische Vielfalt 70(4): 301-32…
Leptoiulus montivagus (Latzel, 1884)	Leptoiulus montivagus (Latzel, 1884)	Germany (Bavaria)	NT	R	Current	Spelda J (2004) Rote Liste gefährdeter Hundert- und Tausendfüßer (Myriapoda: Chilopoda, Diplopoda) Bayerns. Schriftenreihe Bayerisches Landesamt für Umweltschutz 166: 339-342.
Leptoiulus montivagus (Latzel, 1884)	Leptoiulus montivagus (Latzel, 1884)	Germany (Baden-Württemberg)	NT	R4	Current	Spelda J (1998) Provisorische Rote Liste der in Baden-Württemberg gefährdeten Hundert- und Tausendfüßer (Myriapoda: Chilopoda, Diplopoda), Stand: August 1997. In: Köppel C, Rennwald E, Hirneisen N (Eds): Rote Listen auf CD-ROM. Deutschland, Österreich, Schweiz, Liechtenstein, Südtirol. Verlag für interaktive Medien, Gaggenau.
Leptoiulus montivagus (Latzel, 1884)	Leptoiulus montivagus (Latzel, 1884)	Czech Republic	VU		Current	Hejda R, Farkač J, Chobot K (2017) Červený Seznam Ohrožených Druhů České Republiky Bezobratlí. Priroda, Prague, 308 pp.
Leptoiulus montivagus (Latzel, 1884)	Leptoiulus montivagus (Latzel, 1884)	Czech Republic	NT		Previous	Kocourek P (2005) Diplopoda (mnohonozky). In: Farkac J, Kral 0, Skorpik M (Eds) Cerveny seznam ohrorenych druhu Ceske republiky. BezobratlL [in Czech with English abstract]. Agentura ochrany pHrody a krajiny CR, Praha: 108-109.
Leptoiulus noricus Verhoeff, 1913	Leptoiulus noricus Verhoeff, 1913	Germany	LC	*	Current	Reip, HS, Spelda J, Voigtländer K, Decker P, Lindner N (2016): Rote Liste und Gesamtartenliste der Doppelfüßer (Myriapoda: Diplopoda) Deutschlands. - In: Gruttke H, Binot-Hafke M, Balzer S, Haupt H, Hofbauer N, Ludwig G, Matzke-Hajek G, Ries M (Eds): Rote Liste gefährdeter Tiere, Pflanzen und Pilze Deutschlands. Band 4: Wirbellose Tiere (Teil 2). Naturschutz und Biologische Vielfalt 70(4): 301-32…
Leptoiulus noricus Verhoeff, 1913	Leptoiulus noricus Verhoeff, 1913	Germany (Bavaria)	NT	R	Current	Spelda J (2004) Rote Liste gefährdeter Hundert- und Tausendfüßer (Myriapoda: Chilopoda, Diplopoda) Bayerns. Schriftenreihe Bayerisches Landesamt für Umweltschutz 166: 339-342.
Leptoiulus proximus (Nemec, 1896)	Leptoiulus proximus (Nemec, 1896)	Norway	LC		Current	Henriksen S, Hilmo O (2015) Norwegian Red List of Species 2015 – methods and results. Norwegian Biodiversity Information Centre, Norway.
Leptoiulus proximus (Nemec, 1896)	Leptoiulus proximus (Nemec, 1896)	Germany	LC	*	Current	Reip, HS, Spelda J, Voigtländer K, Decker P, Lindner N (2016): Rote Liste und Gesamtartenliste der Doppelfüßer (Myriapoda: Diplopoda) Deutschlands. - In: Gruttke H, Binot-Hafke M, Balzer S, Haupt H, Hofbauer N, Ludwig G, Matzke-Hajek G, Ries M (Eds): Rote Liste gefährdeter Tiere, Pflanzen und Pilze Deutschlands. Band 4: Wirbellose Tiere (Teil 2). Naturschutz und Biologische Vielfalt 70(4): 301-32…
Leptoiulus saltuvagus (Verhoeff, 1898)	Leptoiulus saltuvagus (Verhoeff, 1898)	Germany	LC	*	Current	Reip, HS, Spelda J, Voigtländer K, Decker P, Lindner N (2016): Rote Liste und Gesamtartenliste der Doppelfüßer (Myriapoda: Diplopoda) Deutschlands. - In: Gruttke H, Binot-Hafke M, Balzer S, Haupt H, Hofbauer N, Ludwig G, Matzke-Hajek G, Ries M (Eds): Rote Liste gefährdeter Tiere, Pflanzen und Pilze Deutschlands. Band 4: Wirbellose Tiere (Teil 2). Naturschutz und Biologische Vielfalt 70(4): 301-32…
Leptoiulus simplex Verhoeff, 1894	Leptoiulus simplex Verhoeff, 1894	Germany	LC	*	Current	Reip, HS, Spelda J, Voigtländer K, Decker P, Lindner N (2016): Rote Liste und Gesamtartenliste der Doppelfüßer (Myriapoda: Diplopoda) Deutschlands. - In: Gruttke H, Binot-Hafke M, Balzer S, Haupt H, Hofbauer N, Ludwig G, Matzke-Hajek G, Ries M (Eds): Rote Liste gefährdeter Tiere, Pflanzen und Pilze Deutschlands. Band 4: Wirbellose Tiere (Teil 2). Naturschutz und Biologische Vielfalt 70(4): 301-32…
Leptoiulus simplex glacialis Verhoeff, 1808	Leptoiulus simplex glacialis Verhoeff, 1808	Germany (Baden-Württemberg)	LC		Current	Spelda J (1998) Provisorische Rote Liste der in Baden-Württemberg gefährdeten Hundert- und Tausendfüßer (Myriapoda: Chilopoda, Diplopoda), Stand: August 1997. In: Köppel C, Rennwald E, Hirneisen N (Eds): Rote Listen auf CD-ROM. Deutschland, Österreich, Schweiz, Liechtenstein, Südtirol. Verlag für interaktive Medien, Gaggenau.
Leptoiulus tigirek Mikhaljova, Nefediev, Nefedieva & Dyachkov, 2015	Leptoiulus tigirek Mikhaljova, Nefediev, Nefedieva & Dyachkov, 2015	Russia (Altai Republic)	VU	3	Current	Altai University (2016) Red Book of Altai Territory. Volume 2. Rare and endangered species of animals. Publishing House Altai University, Barnaul, 312 pp.
Leptoiulus trilobatus Verhoeff, 1894	Leptoiulus trilobatus Verhoeff, 1894	Germany	NT	R	Current	Reip, HS, Spelda J, Voigtländer K, Decker P, Lindner N (2016): Rote Liste und Gesamtartenliste der Doppelfüßer (Myriapoda: Diplopoda) Deutschlands. - In: Gruttke H, Binot-Hafke M, Balzer S, Haupt H, Hofbauer N, Ludwig G, Matzke-Hajek G, Ries M (Eds): Rote Liste gefährdeter Tiere, Pflanzen und Pilze Deutschlands. Band 4: Wirbellose Tiere (Teil 2). Naturschutz und Biologische Vielfalt 70(4): 301-32…
Megaphyllum beroni (Strasser, 1973)	Megaphyllum beroni (Strasser, 1973)	Bulgaria	CR		Current	Golemansky V (Ed.) (2011) Red Data Book of the Republic of Bulgaria: Volume 2 – Animals. http://e-ecodb.bas.bg/rdb/en/vol2/
Megaphyllum projectum kochi (Verhoeff, 1907)	Megaphyllum projectum kochi (Verhoeff, 1907)	Germany	LC	*	Current	Reip, HS, Spelda J, Voigtländer K, Decker P, Lindner N (2016): Rote Liste und Gesamtartenliste der Doppelfüßer (Myriapoda: Diplopoda) Deutschlands. - In: Gruttke H, Binot-Hafke M, Balzer S, Haupt H, Hofbauer N, Ludwig G, Matzke-Hajek G, Ries M (Eds): Rote Liste gefährdeter Tiere, Pflanzen und Pilze Deutschlands. Band 4: Wirbellose Tiere (Teil 2). Naturschutz und Biologische Vielfalt 70(4): 301-32…
Megaphyllum projectum kochi (Verhoeff, 1907)	Megaphyllum projectum kochi (Verhoeff, 1907)	Germany (Baden-Württemberg)	LC		Current	Spelda J (1998) Provisorische Rote Liste der in Baden-Württemberg gefährdeten Hundert- und Tausendfüßer (Myriapoda: Chilopoda, Diplopoda), Stand: August 1997. In: Köppel C, Rennwald E, Hirneisen N (Eds): Rote Listen auf CD-ROM. Deutschland, Österreich, Schweiz, Liechtenstein, Südtirol. Verlag für interaktive Medien, Gaggenau.
Megaphyllum sjaelandicum (Meinert, 1868)	Megaphyllum sjaelandicum (Meinert, 1868)	Germany	DD	D	Current	Reip, HS, Spelda J, Voigtländer K, Decker P, Lindner N (2016): Rote Liste und Gesamtartenliste der Doppelfüßer (Myriapoda: Diplopoda) Deutschlands. - In: Gruttke H, Binot-Hafke M, Balzer S, Haupt H, Hofbauer N, Ludwig G, Matzke-Hajek G, Ries M (Eds): Rote Liste gefährdeter Tiere, Pflanzen und Pilze Deutschlands. Band 4: Wirbellose Tiere (Teil 2). Naturschutz und Biologische Vielfalt 70(4): 301-32…
Megaphyllum sjaelandicum (Meinert, 1868)	Megaphyllum sjaelandicum (Meinert, 1868)	Sweden	CR		Current	Gärdenfors U (ed.) (2010) Rödlistade arter i Sverige 2010 – The 2010 Red List of Swedish Species. ArtDatabanken, SLU, Uppsala.
Megaphyllum unilineatum (Koch, 1838)	Megaphyllum unilineatum (Koch, 1838)	Germany	VU	G	Current	Reip, HS, Spelda J, Voigtländer K, Decker P, Lindner N (2016): Rote Liste und Gesamtartenliste der Doppelfüßer (Myriapoda: Diplopoda) Deutschlands. - In: Gruttke H, Binot-Hafke M, Balzer S, Haupt H, Hofbauer N, Ludwig G, Matzke-Hajek G, Ries M (Eds): Rote Liste gefährdeter Tiere, Pflanzen und Pilze Deutschlands. Band 4: Wirbellose Tiere (Teil 2). Naturschutz und Biologische Vielfalt 70(4): 301-32…
Megaphyllum unilineatum (Koch, 1838)	Megaphyllum unilineatum (Koch, 1838)	Germany (Baden-Württemberg)	VU	G	Current	Spelda J (1998) Provisorische Rote Liste der in Baden-Württemberg gefährdeten Hundert- und Tausendfüßer (Myriapoda: Chilopoda, Diplopoda), Stand: August 1997. In: Köppel C, Rennwald E, Hirneisen N (Eds): Rote Listen auf CD-ROM. Deutschland, Österreich, Schweiz, Liechtenstein, Südtirol. Verlag für interaktive Medien, Gaggenau.
Megaphyllum unilineatum (Koch, 1838)	Megaphyllum unilineatum (Koch, 1838)	Germany (Saxony Anhalt)	EN	2	Current	Voigtländer K, Lindner EN, Decker P (in press) Doppelfüßer (Diplopoda). In: Landesamt für Umweltschutz Sachsen-Anhalt (Eds): Rote Listen Sachsen-Anhalt. Berichte des Landesamtes für Umweltschutz Sachsen-Anhalt 4.
Megaphyllum unilineatum (Koch, 1838)	Megaphyllum unilineatum (Koch, 1838)	Germany (Bavaria)	VU	G	Current	Spelda J (2004) Rote Liste gefährdeter Hundert- und Tausendfüßer (Myriapoda: Chilopoda, Diplopoda) Bayerns. Schriftenreihe Bayerisches Landesamt für Umweltschutz 166: 339-342.
Metaiulus pratensis Blower & Rolfe, 1956	Metaiulus pratensis Blower & Rolfe, 1956	Great Britain	End		Current	Natural England (2015) A review of the millipedes (Diplopoda), centipedes (Chilopoda) and woodlice (Isopoda) of Great Britain. Species status number 23. Natural England, London, 170 pp.
Ommatoiulus rutilans (C. L. Koch, 1847)	Ommatoiulus rutilans (C. L. Koch, 1847)	Germany	VU	G	Current	Reip, HS, Spelda J, Voigtländer K, Decker P, Lindner N (2016): Rote Liste und Gesamtartenliste der Doppelfüßer (Myriapoda: Diplopoda) Deutschlands. - In: Gruttke H, Binot-Hafke M, Balzer S, Haupt H, Hofbauer N, Ludwig G, Matzke-Hajek G, Ries M (Eds): Rote Liste gefährdeter Tiere, Pflanzen und Pilze Deutschlands. Band 4: Wirbellose Tiere (Teil 2). Naturschutz und Biologische Vielfalt 70(4): 301-32…
Ommatoiulus rutilans (C. L. Koch, 1847)	Ommatoiulus rutilans (C. L. Koch, 1847)	Germany (Bavaria)	VU	G	Current	Spelda J (2004) Rote Liste gefährdeter Hundert- und Tausendfüßer (Myriapoda: Chilopoda, Diplopoda) Bayerns. Schriftenreihe Bayerisches Landesamt für Umweltschutz 166: 339-342.
Ommatoiulus rutilans (C. L. Koch, 1847)	Ommatoiulus rutilans (C. L. Koch, 1847)	Germany (Baden-Württemberg)	VU	G	Current	Spelda J (1998) Provisorische Rote Liste der in Baden-Württemberg gefährdeten Hundert- und Tausendfüßer (Myriapoda: Chilopoda, Diplopoda), Stand: August 1997. In: Köppel C, Rennwald E, Hirneisen N (Eds): Rote Listen auf CD-ROM. Deutschland, Österreich, Schweiz, Liechtenstein, Südtirol. Verlag für interaktive Medien, Gaggenau.
Ommatoiulus sabulosus (Linnaeus, 1758)	Ommatoiulus sabulosus (Linnaeus, 1758)	Norway	LC		Current	Henriksen S, Hilmo O (2015) Norwegian Red List of Species 2015 – methods and results. Norwegian Biodiversity Information Centre, Norway.
Ommatoiulus sabulosus (Linnaeus, 1758)	Ommatoiulus sabulosus (Linnaeus, 1758)	Germany	LC	*	Current	Reip, HS, Spelda J, Voigtländer K, Decker P, Lindner N (2016): Rote Liste und Gesamtartenliste der Doppelfüßer (Myriapoda: Diplopoda) Deutschlands. - In: Gruttke H, Binot-Hafke M, Balzer S, Haupt H, Hofbauer N, Ludwig G, Matzke-Hajek G, Ries M (Eds): Rote Liste gefährdeter Tiere, Pflanzen und Pilze Deutschlands. Band 4: Wirbellose Tiere (Teil 2). Naturschutz und Biologische Vielfalt 70(4): 301-32…
Ommatoiulus sabulosus (Linnaeus, 1758)	Ommatoiulus sabulosus (Linnaeus, 1758)	Germany (Baden-Württemberg)	LC		Current	Spelda J (1998) Provisorische Rote Liste der in Baden-Württemberg gefährdeten Hundert- und Tausendfüßer (Myriapoda: Chilopoda, Diplopoda), Stand: August 1997. In: Köppel C, Rennwald E, Hirneisen N (Eds): Rote Listen auf CD-ROM. Deutschland, Österreich, Schweiz, Liechtenstein, Südtirol. Verlag für interaktive Medien, Gaggenau.
Ommatoiulus vilnensis (Jawlowski, 1925)	Rossiulus vilnensis (Jawlowski, 1925)	Germany	NT	R	Current	Reip, HS, Spelda J, Voigtländer K, Decker P, Lindner N (2016): Rote Liste und Gesamtartenliste der Doppelfüßer (Myriapoda: Diplopoda) Deutschlands. - In: Gruttke H, Binot-Hafke M, Balzer S, Haupt H, Hofbauer N, Ludwig G, Matzke-Hajek G, Ries M (Eds): Rote Liste gefährdeter Tiere, Pflanzen und Pilze Deutschlands. Band 4: Wirbellose Tiere (Teil 2). Naturschutz und Biologische Vielfalt 70(4): 301-32…
Ophyiulus major Bigler & Verhoeff, 1920	Ophyiulus major Bigler & Verhoeff, 1920	Germany	LC	*	Current	Reip, HS, Spelda J, Voigtländer K, Decker P, Lindner N (2016): Rote Liste und Gesamtartenliste der Doppelfüßer (Myriapoda: Diplopoda) Deutschlands. - In: Gruttke H, Binot-Hafke M, Balzer S, Haupt H, Hofbauer N, Ludwig G, Matzke-Hajek G, Ries M (Eds): Rote Liste gefährdeter Tiere, Pflanzen und Pilze Deutschlands. Band 4: Wirbellose Tiere (Teil 2). Naturschutz und Biologische Vielfalt 70(4): 301-32…
Ophyiulus nigrofuscus (Verhoeff, 1894)	Ophyiulus nigrofuscus (Verhoeff, 1894)	Germany	NT	R	Current	Reip, HS, Spelda J, Voigtländer K, Decker P, Lindner N (2016): Rote Liste und Gesamtartenliste der Doppelfüßer (Myriapoda: Diplopoda) Deutschlands. - In: Gruttke H, Binot-Hafke M, Balzer S, Haupt H, Hofbauer N, Ludwig G, Matzke-Hajek G, Ries M (Eds): Rote Liste gefährdeter Tiere, Pflanzen und Pilze Deutschlands. Band 4: Wirbellose Tiere (Teil 2). Naturschutz und Biologische Vielfalt 70(4): 301-32…
Ophyiulus nigrofuscus (Verhoeff, 1894)	Ophyiulus nigrofuscus (Verhoeff, 1894)	Germany (Bavaria)	NT	R	Current	Spelda J (2004) Rote Liste gefährdeter Hundert- und Tausendfüßer (Myriapoda: Chilopoda, Diplopoda) Bayerns. Schriftenreihe Bayerisches Landesamt für Umweltschutz 166: 339-342.
Ophyiulus pilosus (Newport, 1843)	Ophyiulus pilosus (Newport, 1843)	Norway	LC		Current	Henriksen S, Hilmo O (2015) Norwegian Red List of Species 2015 – methods and results. Norwegian Biodiversity Information Centre, Norway.
Ophyiulus pilosus (Newport, 1843)	Ophyiulus pilosus (Newport, 1843)	Germany	LC	*	Current	Reip, HS, Spelda J, Voigtländer K, Decker P, Lindner N (2016): Rote Liste und Gesamtartenliste der Doppelfüßer (Myriapoda: Diplopoda) Deutschlands. - In: Gruttke H, Binot-Hafke M, Balzer S, Haupt H, Hofbauer N, Ludwig G, Matzke-Hajek G, Ries M (Eds): Rote Liste gefährdeter Tiere, Pflanzen und Pilze Deutschlands. Band 4: Wirbellose Tiere (Teil 2). Naturschutz und Biologische Vielfalt 70(4): 301-32…
Ophyiulus pilosus (Newport, 1843)	Ophyiulus pilosus (Newport, 1843)	Germany (Baden-Württemberg)	LC		Current	Spelda J (1998) Provisorische Rote Liste der in Baden-Württemberg gefährdeten Hundert- und Tausendfüßer (Myriapoda: Chilopoda, Diplopoda), Stand: August 1997. In: Köppel C, Rennwald E, Hirneisen N (Eds): Rote Listen auf CD-ROM. Deutschland, Österreich, Schweiz, Liechtenstein, Südtirol. Verlag für interaktive Medien, Gaggenau.
Pachypodoiulus eurypus (Attems, 1894)	Pachypodoiulus eurypus (Attems, 1894)	Germany	LC	*	Current	Reip, HS, Spelda J, Voigtländer K, Decker P, Lindner N (2016): Rote Liste und Gesamtartenliste der Doppelfüßer (Myriapoda: Diplopoda) Deutschlands. - In: Gruttke H, Binot-Hafke M, Balzer S, Haupt H, Hofbauer N, Ludwig G, Matzke-Hajek G, Ries M (Eds): Rote Liste gefährdeter Tiere, Pflanzen und Pilze Deutschlands. Band 4: Wirbellose Tiere (Teil 2). Naturschutz und Biologische Vielfalt 70(4): 301-32…
Pachypodoiulus eurypus (Attems, 1894)	Pachypodoiulus eurypus (Attems, 1894)	Czech Republic	NT		Current	Hejda R, Farkač J, Chobot K (2017) Červený Seznam Ohrožených Druhů České Republiky Bezobratlí. Priroda, Prague, 308 pp.
Pachypodoiulus eurypus (Attems, 1894)	Pachypodoiulus eurypus (Attems, 1894)	Czech Republic	NT		Previous	Kocourek P (2005) Diplopoda (mnohonozky). In: Farkac J, Kral 0, Skorpik M (Eds) Cerveny seznam ohrorenych druhu Ceske republiky. BezobratlL [in Czech with English abstract]. Agentura ochrany pHrody a krajiny CR, Praha: 108-109.
Pteridoiulus aspidiorum Verhoeff, 1913	Pteridoiulus aspidiorum Verhoeff, 1913	Germany	NT	R	Current	Reip, HS, Spelda J, Voigtländer K, Decker P, Lindner N (2016): Rote Liste und Gesamtartenliste der Doppelfüßer (Myriapoda: Diplopoda) Deutschlands. - In: Gruttke H, Binot-Hafke M, Balzer S, Haupt H, Hofbauer N, Ludwig G, Matzke-Hajek G, Ries M (Eds): Rote Liste gefährdeter Tiere, Pflanzen und Pilze Deutschlands. Band 4: Wirbellose Tiere (Teil 2). Naturschutz und Biologische Vielfalt 70(4): 301-32…
Rossiulus vilnensis (Jawlowski, 1925)	Rossiulus vilnensis (Jawlowski, 1925)	Czech Republic	NT		Current	Hejda R, Farkač J, Chobot K (2017) Červený Seznam Ohrožených Druhů České Republiky Bezobratlí. Priroda, Prague, 308 pp.
Rossiulus vilnensis (Jawlowski, 1925)	Rossiulus vilnensis (Jawlowski, 1925)	Czech Republic	NT		Previous	Kocourek P (2005) Diplopoda (mnohonozky). In: Farkac J, Kral 0, Skorpik M (Eds) Cerveny seznam ohrorenych druhu Ceske republiky. BezobratlL [in Czech with English abstract]. Agentura ochrany pHrody a krajiny CR, Praha: 108-109.
Tachypodoiulus niger (Leach, 1814)	Tachypodoiulus niger (Leach, 1814)	Germany	LC	*	Current	Reip, HS, Spelda J, Voigtländer K, Decker P, Lindner N (2016): Rote Liste und Gesamtartenliste der Doppelfüßer (Myriapoda: Diplopoda) Deutschlands. - In: Gruttke H, Binot-Hafke M, Balzer S, Haupt H, Hofbauer N, Ludwig G, Matzke-Hajek G, Ries M (Eds): Rote Liste gefährdeter Tiere, Pflanzen und Pilze Deutschlands. Band 4: Wirbellose Tiere (Teil 2). Naturschutz und Biologische Vielfalt 70(4): 301-32…
Tachypodoiulus niger (Leach, 1814)	Tachypodoiulus niger (Leach, 1814)	Germany (Baden-Württemberg)	LC		Current	Spelda J (1998) Provisorische Rote Liste der in Baden-Württemberg gefährdeten Hundert- und Tausendfüßer (Myriapoda: Chilopoda, Diplopoda), Stand: August 1997. In: Köppel C, Rennwald E, Hirneisen N (Eds): Rote Listen auf CD-ROM. Deutschland, Österreich, Schweiz, Liechtenstein, Südtirol. Verlag für interaktive Medien, Gaggenau.
Tachypodoiulus niger (Leach, 1814)	Tachypodoiulus niger (Leach, 1814)	Czech Republic	NT		Current	Hejda R, Farkač J, Chobot K (2017) Červený Seznam Ohrožených Druhů České Republiky Bezobratlí. Priroda, Prague, 308 pp.
Typhloiulus carniolensis Strasser, 1940	Typhloiulus carniolensis Strasser, 1940	Slovenia	NT	R	Previous	Mrsic, N (1992) Rdeči seznam ogroženih Dvojnonog (Myriapoda: Diplopoda) v Sloveniji.The Red List of Endangered Diplopoda (Myriapoda) in Slovenia. Varstvo Narave 17: 131-136.
Typhloiulus carniolensis Strasser, 1940	Typhloiulus carniolensis Strasser, 1940	Slovenia	NT	R	Current	Uradni list RS, št. 82/02 z dne 24. 9. 2002 (2002b) Priloga 25: Rdeči seznam Dvojnonog (Diplopoda)
Typhloiulus illyricus (Verhoeff, 1929)	Typhloiulus illyricus (Verhoeff, 1929)	Slovenia	NT	R	Previous	Mrsic, N (1992) Rdeči seznam ogroženih Dvojnonog (Myriapoda: Diplopoda) v Sloveniji.The Red List of Endangered Diplopoda (Myriapoda) in Slovenia. Varstvo Narave 17: 131-136.
Typhloiulus illyricus (Verhoeff, 1929)	Typhloiulus illyricus (Verhoeff, 1929)	Slovenia	NT	R	Current	Uradni list RS, št. 82/02 z dne 24. 9. 2002 (2002b) Priloga 25: Rdeči seznam Dvojnonog (Diplopoda)
Typhloiulus seewaldi (Strasser, 1967)	Typhloiulus seewaldi (Strasser, 1967)	Germany	DD	D	Current	Reip, HS, Spelda J, Voigtländer K, Decker P, Lindner N (2016): Rote Liste und Gesamtartenliste der Doppelfüßer (Myriapoda: Diplopoda) Deutschlands. - In: Gruttke H, Binot-Hafke M, Balzer S, Haupt H, Hofbauer N, Ludwig G, Matzke-Hajek G, Ries M (Eds): Rote Liste gefährdeter Tiere, Pflanzen und Pilze Deutschlands. Band 4: Wirbellose Tiere (Teil 2). Naturschutz und Biologische Vielfalt 70(4): 301-32…
Unciger foetidus (Koch, C. L., 1838)	Unciger foetidus (Koch, C. L., 1838)	Norway	LC		Current	Henriksen S, Hilmo O (2015) Norwegian Red List of Species 2015 – methods and results. Norwegian Biodiversity Information Centre, Norway.
Unciger foetidus (Koch, C. L., 1838)	Unciger foetidus (Koch, C. L., 1838)	Germany	LC	*	Current	Reip, HS, Spelda J, Voigtländer K, Decker P, Lindner N (2016): Rote Liste und Gesamtartenliste der Doppelfüßer (Myriapoda: Diplopoda) Deutschlands. - In: Gruttke H, Binot-Hafke M, Balzer S, Haupt H, Hofbauer N, Ludwig G, Matzke-Hajek G, Ries M (Eds): Rote Liste gefährdeter Tiere, Pflanzen und Pilze Deutschlands. Band 4: Wirbellose Tiere (Teil 2). Naturschutz und Biologische Vielfalt 70(4): 301-32…
Unciger foetidus (Koch, C. L., 1838)	Unciger foetidus (Koch, C. L., 1838)	Germany (Baden-Württemberg)	LC		Current	Spelda J (1998) Provisorische Rote Liste der in Baden-Württemberg gefährdeten Hundert- und Tausendfüßer (Myriapoda: Chilopoda, Diplopoda), Stand: August 1997. In: Köppel C, Rennwald E, Hirneisen N (Eds): Rote Listen auf CD-ROM. Deutschland, Österreich, Schweiz, Liechtenstein, Südtirol. Verlag für interaktive Medien, Gaggenau.
Xestoiulus laeticollis (Porat, 1889)	Xestoiulus laeticollis (Porat, 1889)	Germany	LC	*	Current	Reip, HS, Spelda J, Voigtländer K, Decker P, Lindner N (2016): Rote Liste und Gesamtartenliste der Doppelfüßer (Myriapoda: Diplopoda) Deutschlands. - In: Gruttke H, Binot-Hafke M, Balzer S, Haupt H, Hofbauer N, Ludwig G, Matzke-Hajek G, Ries M (Eds): Rote Liste gefährdeter Tiere, Pflanzen und Pilze Deutschlands. Band 4: Wirbellose Tiere (Teil 2). Naturschutz und Biologische Vielfalt 70(4): 301-32…
Xestoiulus laeticollis (Porat, 1889)	Xestoiulus laeticollis (Porat, 1889)	Germany (Saxony Anhalt)	EN	2	Current	Voigtländer K, Lindner EN, Decker P (in press) Doppelfüßer (Diplopoda). In: Landesamt für Umweltschutz Sachsen-Anhalt (Eds): Rote Listen Sachsen-Anhalt. Berichte des Landesamtes für Umweltschutz Sachsen-Anhalt 4.
Nemasomatidae
Nemasoma varicorne Koch C. L., 1847	Nemasoma varicorne Koch C. L., 1847	Norway	LC		Current	Henriksen S, Hilmo O (2015) Norwegian Red List of Species 2015 – methods and results. Norwegian Biodiversity Information Centre, Norway.
Nemasoma varicorne Koch C. L., 1847	Nemasoma varicorne Koch C. L., 1847	Germany	LC	*	Current	Reip, HS, Spelda J, Voigtländer K, Decker P, Lindner N (2016): Rote Liste und Gesamtartenliste der Doppelfüßer (Myriapoda: Diplopoda) Deutschlands. - In: Gruttke H, Binot-Hafke M, Balzer S, Haupt H, Hofbauer N, Ludwig G, Matzke-Hajek G, Ries M (Eds): Rote Liste gefährdeter Tiere, Pflanzen und Pilze Deutschlands. Band 4: Wirbellose Tiere (Teil 2). Naturschutz und Biologische Vielfalt 70(4): 301-32…
Nemasoma varicorne Koch C. L., 1847	Nemasoma varicorne Koch C. L., 1847	Germany (Baden-Württemberg)	LC		Current	Spelda J (1998) Provisorische Rote Liste der in Baden-Württemberg gefährdeten Hundert- und Tausendfüßer (Myriapoda: Chilopoda, Diplopoda), Stand: August 1997. In: Köppel C, Rennwald E, Hirneisen N (Eds): Rote Listen auf CD-ROM. Deutschland, Österreich, Schweiz, Liechtenstein, Südtirol. Verlag für interaktive Medien, Gaggenau.
Thalassisobates littoralis (Silvestri, 1903)	Thalassisobates littoralis (Silvestri, 1903)	Norway	NT		Previous	Djursvoll P (2010) Mangeføttinger - Myriapoda. In: Kålås JA, Viken Å, Henriksen S, Skjelseth S (Eds) Norsk Rødliste for arter 2010. Artsdatabanken, Norge, 223-226.
Thalassisobates littoralis (Silvestri, 1903)	Thalassisobates littoralis (Silvestri, 1903)	Norway	VU		Previous	Djursvoll P, Meidell B (2006) Mangeføttinger - Myriapoda. In: Kålås JA, Viken Å, Bakken T (Eds) Norsk Rødliste 2006 - 2006 Norwegian Red List. Artsdatabanken, Norway, 207-210.
Thalassisobates littoralis (Silvestri, 1903)	Thalassisobates littoralis (Silvestri, 1903)	Norway	EN		Current	Henriksen S, Hilmo O (2015) Norwegian Red List of Species 2015 – methods and results. Norwegian Biodiversity Information Centre, Norway.
Thalassisobates littoralis (Silvestri, 1903)	Thalassisobates littoralis (Silvestri, 1903)	Sweden	DD		Current	Gärdenfors U (ed.) (2010) Rödlistade arter i Sverige 2010 – The 2010 Red List of Swedish Species. ArtDatabanken, SLU, Uppsala.
Polydesmida
Aphelidesmidae
Haematotropis disjuncta Golovatch, Hoffman & Spelda, 2004	Haematotropis disjuncta Golovatch, Hoffman & Spelda, 2004	Brazil	LC		Current	MMA – Ministério do Meio Ambiente (2014) Portaria n 444, de 17 de dezembro de 2014. Lista Nacional Oficial de Espécies da Fauna Ameaçadas de Extinção. Diário Oficial da União 245(1): 121-126.
Haematotropis macapa Golovatch, Hoffman & Spelda, 2004	Haematotropis macapa Golovatch, Hoffman & Spelda, 2004	Brazil	LC		Current	MMA – Ministério do Meio Ambiente (2014) Portaria n 444, de 17 de dezembro de 2014. Lista Nacional Oficial de Espécies da Fauna Ameaçadas de Extinção. Diário Oficial da União 245(1): 121-126.
Haematotropis media Golovatch, Hoffman & Spelda, 2004	Haematotropis media Golovatch, Hoffman & Spelda, 2004	Brazil	DD		Current	MMA – Ministério do Meio Ambiente (2014) Portaria n 444, de 17 de dezembro de 2014. Lista Nacional Oficial de Espécies da Fauna Ameaçadas de Extinção. Diário Oficial da União 245(1): 121-126.
Haematotropis octocentra (Brölemann, 1905)	Haematotropis octocentra (Brölemann, 1905)	Brazil	LC		Current	MMA – Ministério do Meio Ambiente (2014) Portaria n 444, de 17 de dezembro de 2014. Lista Nacional Oficial de Espécies da Fauna Ameaçadas de Extinção. Diário Oficial da União 245(1): 121-126.
Ochrotropis elongata (Brölemann, 1905)	Ochrotropis elongata (Brölemann, 1905)	Brazil	LC		Current	MMA – Ministério do Meio Ambiente (2014) Portaria n 444, de 17 de dezembro de 2014. Lista Nacional Oficial de Espécies da Fauna Ameaçadas de Extinção. Diário Oficial da União 245(1): 121-126.
Pycnotropis acuticollis (Attems, 1899)	Pycnotropis acuticollis (Attems, 1899)	Brazil	LC		Current	MMA – Ministério do Meio Ambiente (2014) Portaria n 444, de 17 de dezembro de 2014. Lista Nacional Oficial de Espécies da Fauna Ameaçadas de Extinção. Diário Oficial da União 245(1): 121-126.
Pycnotropis goeldii Golovatch, Vohland & Hoffman, 1998	Pycnotropis goeldii Golovatch, Vohland & Hoffman, 1998	Brazil	LC		Current	MMA – Ministério do Meio Ambiente (2014) Portaria n 444, de 17 de dezembro de 2014. Lista Nacional Oficial de Espécies da Fauna Ameaçadas de Extinção. Diário Oficial da União 245(1): 121-126.
Pycnotropis sigma Golovatch, Vohland & Hoffman, 1998	Pycnotropis sigma Golovatch, Vohland & Hoffman, 1998	Brazil	LC		Current	MMA – Ministério do Meio Ambiente (2014) Portaria n 444, de 17 de dezembro de 2014. Lista Nacional Oficial de Espécies da Fauna Ameaçadas de Extinção. Diário Oficial da União 245(1): 121-126.
Pycnotropis subareata (Jeekel, 1963)	Pycnotropis subareata (Jeekel, 1963)	Brazil	DD		Current	MMA – Ministério do Meio Ambiente (2014) Portaria n 444, de 17 de dezembro de 2014. Lista Nacional Oficial de Espécies da Fauna Ameaçadas de Extinção. Diário Oficial da União 245(1): 121-126.
Chelodesmidae
Angelodesmus cataractae Hoffman, 1976	Angelodesmus cataractae Hoffman, 1976	Brazil	DD		Current	MMA – Ministério do Meio Ambiente (2014) Portaria n 444, de 17 de dezembro de 2014. Lista Nacional Oficial de Espécies da Fauna Ameaçadas de Extinção. Diário Oficial da União 245(1): 121-126.
Angelodesmus defensor Hoffman, 1976	Angelodesmus defensor Hoffman, 1976	Brazil	DD		Current	MMA – Ministério do Meio Ambiente (2014) Portaria n 444, de 17 de dezembro de 2014. Lista Nacional Oficial de Espécies da Fauna Ameaçadas de Extinção. Diário Oficial da União 245(1): 121-126.
Angelodesmus planaltensis (Schubart, 1960)	Angelodesmus planaltensis (Schubart, 1960)	Brazil	DD		Current	MMA – Ministério do Meio Ambiente (2014) Portaria n 444, de 17 de dezembro de 2014. Lista Nacional Oficial de Espécies da Fauna Ameaçadas de Extinção. Diário Oficial da União 245(1): 121-126.
Arthrosolaenomeris chapadensis Schubart, 1943	Arthrosolaenomeris chapadensis Schubart, 1943	Brazil	DD		Current	MMA – Ministério do Meio Ambiente (2014) Portaria n 444, de 17 de dezembro de 2014. Lista Nacional Oficial de Espécies da Fauna Ameaçadas de Extinção. Diário Oficial da União 245(1): 121-126.
Atlantodesmus buecherli (Schubart, 1955)	Atlantodesmus buecherli (Schubart, 1955)	Brazil	DD		Current	MMA – Ministério do Meio Ambiente (2014) Portaria n 444, de 17 de dezembro de 2014. Lista Nacional Oficial de Espécies da Fauna Ameaçadas de Extinção. Diário Oficial da União 245(1): 121-126.
Atlantodesmus pickeli (Schubart, 1946)	Atlantodesmus pickeli (Schubart, 1946)	Brazil	DD		Current	MMA – Ministério do Meio Ambiente (2014) Portaria n 444, de 17 de dezembro de 2014. Lista Nacional Oficial de Espécies da Fauna Ameaçadas de Extinção. Diário Oficial da União 245(1): 121-126.
Atlantodesmus pintoi (Schubart, 1946)	Atlantodesmus pintoi (Schubart, 1946)	Brazil	LC		Current	MMA – Ministério do Meio Ambiente (2014) Portaria n 444, de 17 de dezembro de 2014. Lista Nacional Oficial de Espécies da Fauna Ameaçadas de Extinção. Diário Oficial da União 245(1): 121-126.
Biporodesmus austrocrucis Hoffman, 1969	Biporodesmus austrocrucis Hoffman, 1969	Brazil	LC		Current	MMA – Ministério do Meio Ambiente (2014) Portaria n 444, de 17 de dezembro de 2014. Lista Nacional Oficial de Espécies da Fauna Ameaçadas de Extinção. Diário Oficial da União 245(1): 121-126.
Brachycerodesmus latior Golovatch, 1994	Brachycerodesmus latior Golovatch, 1994	Brazil	LC		Current	MMA – Ministério do Meio Ambiente (2014) Portaria n 444, de 17 de dezembro de 2014. Lista Nacional Oficial de Espécies da Fauna Ameaçadas de Extinção. Diário Oficial da União 245(1): 121-126.
Brachyurodesmus bivelatus (Schubart, 1947)	Brachyurodesmus bivelatus (Schubart, 1947)	Brazil	LC		Current	MMA – Ministério do Meio Ambiente (2014) Portaria n 444, de 17 de dezembro de 2014. Lista Nacional Oficial de Espécies da Fauna Ameaçadas de Extinção. Diário Oficial da União 245(1): 121-126.
Brachyurodesmus chavantinus (Schubart, 1952)	Brachyurodesmus chavantinus (Schubart, 1952)	Brazil	DD		Current	MMA – Ministério do Meio Ambiente (2014) Portaria n 444, de 17 de dezembro de 2014. Lista Nacional Oficial de Espécies da Fauna Ameaçadas de Extinção. Diário Oficial da União 245(1): 121-126.
Brasilodesmus centropus (Attems, 1899)	Brasilodesmus centropus (Attems, 1899)	Brazil	DD		Current	MMA – Ministério do Meio Ambiente (2014) Portaria n 444, de 17 de dezembro de 2014. Lista Nacional Oficial de Espécies da Fauna Ameaçadas de Extinção. Diário Oficial da União 245(1): 121-126.
Brasilodesmus corrugatus (Attems, 1931)	Brasilodesmus corrugatus (Attems, 1931)	Brazil	DD		Current	MMA – Ministério do Meio Ambiente (2014) Portaria n 444, de 17 de dezembro de 2014. Lista Nacional Oficial de Espécies da Fauna Ameaçadas de Extinção. Diário Oficial da União 245(1): 121-126.
Brasilodesmus paulistoides (Schubart, 1954)	Brasilodesmus paulistoides (Schubart, 1954)	Brazil	LC		Current	MMA – Ministério do Meio Ambiente (2014) Portaria n 444, de 17 de dezembro de 2014. Lista Nacional Oficial de Espécies da Fauna Ameaçadas de Extinção. Diário Oficial da União 245(1): 121-126.
Brasilodesmus paulistus (Brölemann, 1902)	Brasilodesmus paulistus (Brölemann, 1902)	Brazil	LC		Current	MMA – Ministério do Meio Ambiente (2014) Portaria n 444, de 17 de dezembro de 2014. Lista Nacional Oficial de Espécies da Fauna Ameaçadas de Extinção. Diário Oficial da União 245(1): 121-126.
Brasilodesmus triseriatus (Attems, 1931)	Brasilodesmus triseriatus (Attems, 1931)	Brazil	DD		Current	MMA – Ministério do Meio Ambiente (2014) Portaria n 444, de 17 de dezembro de 2014. Lista Nacional Oficial de Espécies da Fauna Ameaçadas de Extinção. Diário Oficial da União 245(1): 121-126.
Brasiloschubartia zerneyi (Attems, 1931)	Brasiloschubartia zerneyi (Attems, 1931)	Brazil	LC		Current	MMA – Ministério do Meio Ambiente (2014) Portaria n 444, de 17 de dezembro de 2014. Lista Nacional Oficial de Espécies da Fauna Ameaçadas de Extinção. Diário Oficial da União 245(1): 121-126.
Chondrodesmus mamirauaensis Golovatch, Hoffman & Adis, 1999	Chondrodesmus mamirauaensis Golovatch, Hoffman & Adis, 1999	Brazil	LC		Current	MMA – Ministério do Meio Ambiente (2014) Portaria n 444, de 17 de dezembro de 2014. Lista Nacional Oficial de Espécies da Fauna Ameaçadas de Extinção. Diário Oficial da União 245(1): 121-126.
Chondrodesmus riparius Carl, 1914	Chondrodesmus riparius Carl, 1914	Norway	NA		Current	Henriksen S, Hilmo O (2015) Norwegian Red List of Species 2015 – methods and results. Norwegian Biodiversity Information Centre, Norway.
Cornalatus permutatus Attems, 1901	Cornalatus permutatus Attems, 1901	Brazil	DD		Current	MMA – Ministério do Meio Ambiente (2014) Portaria n 444, de 17 de dezembro de 2014. Lista Nacional Oficial de Espécies da Fauna Ameaçadas de Extinção. Diário Oficial da União 245(1): 121-126.
Cornalatus tabulus Hoffman, 1990	Cornalatus tabulus Hoffman, 1990	Brazil	DD		Current	MMA – Ministério do Meio Ambiente (2014) Portaria n 444, de 17 de dezembro de 2014. Lista Nacional Oficial de Espécies da Fauna Ameaçadas de Extinção. Diário Oficial da União 245(1): 121-126.
Dioplosternus salvatrix Hoffman, 2005	Dioplosternus salvatrix Hoffman, 2005	Brazil	VU		Current	MMA – Ministério do Meio Ambiente (2014) Portaria n 444, de 17 de dezembro de 2014. Lista Nacional Oficial de Espécies da Fauna Ameaçadas de Extinção. Diário Oficial da União 245(1): 121-126.
Eurydesmus acuminatus (Schubart, 1954)	Eurydesmus acuminatus (Schubart, 1954)	Brazil	LC		Current	MMA – Ministério do Meio Ambiente (2014) Portaria n 444, de 17 de dezembro de 2014. Lista Nacional Oficial de Espécies da Fauna Ameaçadas de Extinção. Diário Oficial da União 245(1): 121-126.
Eurydesmus acutatus Schubart, 1951	Eurydesmus acutatus Schubart, 1951	Brazil	LC		Current	MMA – Ministério do Meio Ambiente (2014) Portaria n 444, de 17 de dezembro de 2014. Lista Nacional Oficial de Espécies da Fauna Ameaçadas de Extinção. Diário Oficial da União 245(1): 121-126.
Eurydesmus aguirrei (Schubart, 1945)	Eurydesmus aguirrei (Schubart, 1945)	Brazil	LC		Current	MMA – Ministério do Meio Ambiente (2014) Portaria n 444, de 17 de dezembro de 2014. Lista Nacional Oficial de Espécies da Fauna Ameaçadas de Extinção. Diário Oficial da União 245(1): 121-126.
Eurydesmus alcatrazensis (Schubart, 1945)	Eurydesmus alcatrazensis (Schubart, 1945)	Brazil	LC		Current	MMA – Ministério do Meio Ambiente (2014) Portaria n 444, de 17 de dezembro de 2014. Lista Nacional Oficial de Espécies da Fauna Ameaçadas de Extinção. Diário Oficial da União 245(1): 121-126.
Eurydesmus angustus Schubart, 1945	Eurydesmus angustus Schubart, 1945	Brazil	DD		Current	MMA – Ministério do Meio Ambiente (2014) Portaria n 444, de 17 de dezembro de 2014. Lista Nacional Oficial de Espécies da Fauna Ameaçadas de Extinção. Diário Oficial da União 245(1): 121-126.
Eurydesmus argutus Schubart, 1956	Eurydesmus argutus Schubart, 1956	Brazil	DD		Current	MMA – Ministério do Meio Ambiente (2014) Portaria n 444, de 17 de dezembro de 2014. Lista Nacional Oficial de Espécies da Fauna Ameaçadas de Extinção. Diário Oficial da União 245(1): 121-126.
Eurydesmus armatus Schubart, 1945	Eurydesmus armatus Schubart, 1945	Brazil	LC		Current	MMA – Ministério do Meio Ambiente (2014) Portaria n 444, de 17 de dezembro de 2014. Lista Nacional Oficial de Espécies da Fauna Ameaçadas de Extinção. Diário Oficial da União 245(1): 121-126.
Eurydesmus assimilis Schubart, 1945	Eurydesmus assimilis Schubart, 1945	Brazil	LC		Current	MMA – Ministério do Meio Ambiente (2014) Portaria n 444, de 17 de dezembro de 2014. Lista Nacional Oficial de Espécies da Fauna Ameaçadas de Extinção. Diário Oficial da União 245(1): 121-126.
Eurydesmus baguassuensis (Schubart, 1944)	Eurydesmus baguassuensis (Schubart, 1944)	Brazil	LC		Current	MMA – Ministério do Meio Ambiente (2014) Portaria n 444, de 17 de dezembro de 2014. Lista Nacional Oficial de Espécies da Fauna Ameaçadas de Extinção. Diário Oficial da União 245(1): 121-126.
Eurydesmus bellus (Schubart, 1951)	Eurydesmus bellus (Schubart, 1951)	Brazil	DD		Current	MMA – Ministério do Meio Ambiente (2014) Portaria n 444, de 17 de dezembro de 2014. Lista Nacional Oficial de Espécies da Fauna Ameaçadas de Extinção. Diário Oficial da União 245(1): 121-126.
Eurydesmus brolemanni Hoffman, 1971	Eurydesmus brolemanni Hoffman, 1971	Brazil	DD		Current	MMA – Ministério do Meio Ambiente (2014) Portaria n 444, de 17 de dezembro de 2014. Lista Nacional Oficial de Espécies da Fauna Ameaçadas de Extinção. Diário Oficial da União 245(1): 121-126.
Eurydesmus herteli (Schubart, 1954)	Eurydesmus herteli (Schubart, 1954)	Brazil	LC		Current	MMA – Ministério do Meio Ambiente (2014) Portaria n 444, de 17 de dezembro de 2014. Lista Nacional Oficial de Espécies da Fauna Ameaçadas de Extinção. Diário Oficial da União 245(1): 121-126.
Eurydesmus lomatus (Schubart, 1955)	Eurydesmus lomatus (Schubart, 1955)	Brazil	DD		Current	MMA – Ministério do Meio Ambiente (2014) Portaria n 444, de 17 de dezembro de 2014. Lista Nacional Oficial de Espécies da Fauna Ameaçadas de Extinção. Diário Oficial da União 245(1): 121-126.
Eurydesmus zebratus (Gervais, 1836)	Eurydesmus zebratus (Gervais, 1836)	Brazil	LC		Current	MMA – Ministério do Meio Ambiente (2014) Portaria n 444, de 17 de dezembro de 2014. Lista Nacional Oficial de Espécies da Fauna Ameaçadas de Extinção. Diário Oficial da União 245(1): 121-126.
Euthydesmus acicarina Silvestri, 1902	Euthydesmus acicarina Silvestri, 1902	Brazil	LC		Current	MMA – Ministério do Meio Ambiente (2014) Portaria n 444, de 17 de dezembro de 2014. Lista Nacional Oficial de Espécies da Fauna Ameaçadas de Extinção. Diário Oficial da União 245(1): 121-126.
Gangugia simplex Schubart, 1958	Gangugia simplex Schubart, 1958	Brazil	LC		Current	MMA – Ministério do Meio Ambiente (2014) Portaria n 444, de 17 de dezembro de 2014. Lista Nacional Oficial de Espécies da Fauna Ameaçadas de Extinção. Diário Oficial da União 245(1): 121-126.
Gangugia tapirapensis Schubart, 1947	Gangugia tapirapensis Schubart, 1947	Brazil	LC		Current	MMA – Ministério do Meio Ambiente (2014) Portaria n 444, de 17 de dezembro de 2014. Lista Nacional Oficial de Espécies da Fauna Ameaçadas de Extinção. Diário Oficial da União 245(1): 121-126.
Henrisaussurea deerrans (Brölemann, 1902)	Henrisaussurea deerrans (Brölemann, 1902)	Brazil	DD		Current	MMA – Ministério do Meio Ambiente (2014) Portaria n 444, de 17 de dezembro de 2014. Lista Nacional Oficial de Espécies da Fauna Ameaçadas de Extinção. Diário Oficial da União 245(1): 121-126.
Henrisaussurea deserticola (Brölemann,1903)	Henrisaussurea deserticola (Brölemann,1903)	Brazil	DD		Current	MMA – Ministério do Meio Ambiente (2014) Portaria n 444, de 17 de dezembro de 2014. Lista Nacional Oficial de Espécies da Fauna Ameaçadas de Extinção. Diário Oficial da União 245(1): 121-126.
Henrisaussurea gibba (Brölemann, 1903)	Henrisaussurea gibba (Brölemann, 1903)	Brazil	DD		Current	MMA – Ministério do Meio Ambiente (2014) Portaria n 444, de 17 de dezembro de 2014. Lista Nacional Oficial de Espécies da Fauna Ameaçadas de Extinção. Diário Oficial da União 245(1): 121-126.
Henrisaussurea ramosa (Schubart, 1944)	Henrisaussurea ramosa (Schubart, 1944)	Brazil	LC		Current	MMA – Ministério do Meio Ambiente (2014) Portaria n 444, de 17 de dezembro de 2014. Lista Nacional Oficial de Espécies da Fauna Ameaçadas de Extinção. Diário Oficial da União 245(1): 121-126.
Iemanja teresa Hoffman, 2000	Iemanja teresa Hoffman, 2000	Brazil	LC		Current	MMA – Ministério do Meio Ambiente (2014) Portaria n 444, de 17 de dezembro de 2014. Lista Nacional Oficial de Espécies da Fauna Ameaçadas de Extinção. Diário Oficial da União 245(1): 121-126.
Leiodesmus carcani (Silvestri, 1902)	Leiodesmus carcani (Silvestri, 1902)	Brazil	LC		Current	MMA – Ministério do Meio Ambiente (2014) Portaria n 444, de 17 de dezembro de 2014. Lista Nacional Oficial de Espécies da Fauna Ameaçadas de Extinção. Diário Oficial da União 245(1): 121-126.
Leodesmus yporangae (Schubart, 1946)	Leodesmus yporangae (Schubart, 1946)	Brazil	CR		Current	MMA – Ministério do Meio Ambiente (2014) Portaria n 444, de 17 de dezembro de 2014. Lista Nacional Oficial de Espécies da Fauna Ameaçadas de Extinção. Diário Oficial da União 245(1): 121-126.
Leodesmus yporangae (Schubart, 1946)	Leodesmus yporangae (Schubart, 1946)	Brazil	EN		To be published	To be published
Leodesmus yporangae (Schubart, 1946)	Leodesmus yporangae (Schubart, 1946)	Brazil	VU		Previous	MMA – Ministério do Meio Ambiente (2003) Instrução normativa n 003, de 26 de maio de 2003. Lista Nacional das Espécies da Fauna Brasileira Ameaçadas de Extinção. Diário Oficial da União 28/5/2003 (1): 88-97.
Leptodesmus acuminatus Hoffman, 1971	Leptodesmus acuminatus Hoffman, 1971	Brazil	DD		Current	MMA – Ministério do Meio Ambiente (2014) Portaria n 444, de 17 de dezembro de 2014. Lista Nacional Oficial de Espécies da Fauna Ameaçadas de Extinção. Diário Oficial da União 245(1): 121-126.
Leptodesmus carneus (Saussure, 1859)	Leptodesmus carneus (Saussure, 1859)	Brazil	LC		Current	MMA – Ministério do Meio Ambiente (2014) Portaria n 444, de 17 de dezembro de 2014. Lista Nacional Oficial de Espécies da Fauna Ameaçadas de Extinção. Diário Oficial da União 245(1): 121-126.
Leptodesmus cochranae Hoffman, 1971	Leptodesmus cochranae Hoffman, 1971	Brazil	LC		Current	MMA – Ministério do Meio Ambiente (2014) Portaria n 444, de 17 de dezembro de 2014. Lista Nacional Oficial de Espécies da Fauna Ameaçadas de Extinção. Diário Oficial da União 245(1): 121-126.
Leptodesmus cristulatus Schubart, 1955	Leptodesmus cristulatus Schubart, 1955	Brazil	DD		Current	MMA – Ministério do Meio Ambiente (2014) Portaria n 444, de 17 de dezembro de 2014. Lista Nacional Oficial de Espécies da Fauna Ameaçadas de Extinção. Diário Oficial da União 245(1): 121-126.
Leptodesmus cuspidatus (Schubart, 1952)	Leptodesmus cuspidatus (Schubart, 1952)	Brazil	DD		Current	MMA – Ministério do Meio Ambiente (2014) Portaria n 444, de 17 de dezembro de 2014. Lista Nacional Oficial de Espécies da Fauna Ameaçadas de Extinção. Diário Oficial da União 245(1): 121-126.
Leptodesmus defensus Hoffman, 1971	Leptodesmus defensus Hoffman, 1971	Brazil	DD		Current	MMA – Ministério do Meio Ambiente (2014) Portaria n 444, de 17 de dezembro de 2014. Lista Nacional Oficial de Espécies da Fauna Ameaçadas de Extinção. Diário Oficial da União 245(1): 121-126.
Leptodesmus limbatus Schubart, 1955	Leptodesmus limbatus Schubart, 1955	Brazil	DD		Current	MMA – Ministério do Meio Ambiente (2014) Portaria n 444, de 17 de dezembro de 2014. Lista Nacional Oficial de Espécies da Fauna Ameaçadas de Extinção. Diário Oficial da União 245(1): 121-126.
Leptodesmus piraputangus Chamberlin, 1952	Leptodesmus piraputangus Chamberlin, 1952	Brazil	LC		Current	MMA – Ministério do Meio Ambiente (2014) Portaria n 444, de 17 de dezembro de 2014. Lista Nacional Oficial de Espécies da Fauna Ameaçadas de Extinção. Diário Oficial da União 245(1): 121-126.
Leptodesmus rostratus Schubart, 1955	Leptodesmus rostratus Schubart, 1955	Brazil	DD		Current	MMA – Ministério do Meio Ambiente (2014) Portaria n 444, de 17 de dezembro de 2014. Lista Nacional Oficial de Espécies da Fauna Ameaçadas de Extinção. Diário Oficial da União 245(1): 121-126.
Leptodesmus rubicundus Schubart, 1960	Leptodesmus rubicundus Schubart, 1960	Brazil	LC		Current	MMA – Ministério do Meio Ambiente (2014) Portaria n 444, de 17 de dezembro de 2014. Lista Nacional Oficial de Espécies da Fauna Ameaçadas de Extinção. Diário Oficial da União 245(1): 121-126.
Leptodesmus serrulatus Schubart, 1955	Leptodesmus serrulatus Schubart, 1955	Brazil	DD		Current	MMA – Ministério do Meio Ambiente (2014) Portaria n 444, de 17 de dezembro de 2014. Lista Nacional Oficial de Espécies da Fauna Ameaçadas de Extinção. Diário Oficial da União 245(1): 121-126.
Leptodesmus stimulatus Schubart, 1960	Leptodesmus stimulatus Schubart, 1960	Brazil	DD		Current	MMA – Ministério do Meio Ambiente (2014) Portaria n 444, de 17 de dezembro de 2014. Lista Nacional Oficial de Espécies da Fauna Ameaçadas de Extinção. Diário Oficial da União 245(1): 121-126.
Leptodesmus triangularis Schubart, 1960	Leptodesmus triangularis Schubart, 1960	Brazil	DD		Current	MMA – Ministério do Meio Ambiente (2014) Portaria n 444, de 17 de dezembro de 2014. Lista Nacional Oficial de Espécies da Fauna Ameaçadas de Extinção. Diário Oficial da União 245(1): 121-126.
Leptodesmus tridentatus (Schubart, 1960)	Leptodesmus tridentatus (Schubart, 1960)	Brazil	DD		Current	MMA – Ministério do Meio Ambiente (2014) Portaria n 444, de 17 de dezembro de 2014. Lista Nacional Oficial de Espécies da Fauna Ameaçadas de Extinção. Diário Oficial da União 245(1): 121-126.
Leptodesmus vagans Schubart, 1944	Leptodesmus vagans Schubart, 1944	Brazil	LC		Current	MMA – Ministério do Meio Ambiente (2014) Portaria n 444, de 17 de dezembro de 2014. Lista Nacional Oficial de Espécies da Fauna Ameaçadas de Extinção. Diário Oficial da União 245(1): 121-126.
Macrocoxodesmus marcusi Schubart, 1947	Macrocoxodesmus marcusi Schubart, 1947	Brazil	DD		Current	MMA – Ministério do Meio Ambiente (2014) Portaria n 444, de 17 de dezembro de 2014. Lista Nacional Oficial de Espécies da Fauna Ameaçadas de Extinção. Diário Oficial da União 245(1): 121-126.
Manfrediodesmus passarellii (Schubart, 1943)	Manfrediodesmus passarellii (Schubart, 1943)	Brazil	LC		Current	MMA – Ministério do Meio Ambiente (2014) Portaria n 444, de 17 de dezembro de 2014. Lista Nacional Oficial de Espécies da Fauna Ameaçadas de Extinção. Diário Oficial da União 245(1): 121-126.
Obiricodesmus flavomaculatus Schubart, 1956	Obiricodesmus flavomaculatus Schubart, 1956	Brazil	DD		Current	MMA – Ministério do Meio Ambiente (2014) Portaria n 444, de 17 de dezembro de 2014. Lista Nacional Oficial de Espécies da Fauna Ameaçadas de Extinção. Diário Oficial da União 245(1): 121-126.
Obiricodesmus rupestris Schubart, 1956	Obiricodesmus rupestris Schubart, 1956	Brazil	DD		Current	MMA – Ministério do Meio Ambiente (2014) Portaria n 444, de 17 de dezembro de 2014. Lista Nacional Oficial de Espécies da Fauna Ameaçadas de Extinção. Diário Oficial da União 245(1): 121-126.
Obiricodesmus terrigena (Attems, 1943)	Obiricodesmus terrigena (Attems, 1943)	Brazil	LC		Current	MMA – Ministério do Meio Ambiente (2014) Portaria n 444, de 17 de dezembro de 2014. Lista Nacional Oficial de Espécies da Fauna Ameaçadas de Extinção. Diário Oficial da União 245(1): 121-126.
Odontopeltis aleijadinho Pena-Barbosa, Sierwald & Brescovit, 2013	Odontopeltis aleijadinho Pena-Barbosa, Sierwald & Brescovit, 2013	Brazil	LC		Current	MMA – Ministério do Meio Ambiente (2014) Portaria n 444, de 17 de dezembro de 2014. Lista Nacional Oficial de Espécies da Fauna Ameaçadas de Extinção. Diário Oficial da União 245(1): 121-126.
Odontopeltis donabeja Pena-Barbosa, Sierwald & Brescovit, 2013	Odontopeltis donabeja Pena-Barbosa, Sierwald & Brescovit, 2013	Brazil	LC		Current	MMA – Ministério do Meio Ambiente (2014) Portaria n 444, de 17 de dezembro de 2014. Lista Nacional Oficial de Espécies da Fauna Ameaçadas de Extinção. Diário Oficial da União 245(1): 121-126.
Odontopeltis giganteus (Schubart, 1949)	Odontopeltis giganteus (Schubart, 1949)	Brazil	VU		Current	MMA – Ministério do Meio Ambiente (2014) Portaria n 444, de 17 de dezembro de 2014. Lista Nacional Oficial de Espécies da Fauna Ameaçadas de Extinção. Diário Oficial da União 245(1): 121-126.
Odontopeltis tiradentes Pena-Barbosa, Sierwald & Brescovit, 2013	Odontopeltis tiradentes Pena-Barbosa, Sierwald & Brescovit, 2013	Brazil	DD		Current	MMA – Ministério do Meio Ambiente (2014) Portaria n 444, de 17 de dezembro de 2014. Lista Nacional Oficial de Espécies da Fauna Ameaçadas de Extinção. Diário Oficial da União 245(1): 121-126.
Odontopeltis xica Pena-Barbosa, Sierwald & Brescovit, 2013	Odontopeltis xica Pena-Barbosa, Sierwald & Brescovit, 2013	Brazil	LC		Current	MMA – Ministério do Meio Ambiente (2014) Portaria n 444, de 17 de dezembro de 2014. Lista Nacional Oficial de Espécies da Fauna Ameaçadas de Extinção. Diário Oficial da União 245(1): 121-126.
Oreodesmus travassosi Schubart, 1958	Oreodesmus travassosi Schubart, 1958	Brazil	LC		Current	MMA – Ministério do Meio Ambiente (2014) Portaria n 444, de 17 de dezembro de 2014. Lista Nacional Oficial de Espécies da Fauna Ameaçadas de Extinção. Diário Oficial da União 245(1): 121-126.
Pantanalodesmus marinezae Hoffman, 2000	Pantanalodesmus marinezae Hoffman, 2000	Brazil	LC		Current	MMA – Ministério do Meio Ambiente (2014) Portaria n 444, de 17 de dezembro de 2014. Lista Nacional Oficial de Espécies da Fauna Ameaçadas de Extinção. Diário Oficial da União 245(1): 121-126.
Parastenonia aurae (Schubart, 1947)	Parastenonia aurae (Schubart, 1947)	Brazil	DD		Current	MMA – Ministério do Meio Ambiente (2014) Portaria n 444, de 17 de dezembro de 2014. Lista Nacional Oficial de Espécies da Fauna Ameaçadas de Extinção. Diário Oficial da União 245(1): 121-126.
Rhicnostethus coriaceus (Schubart, 1947)	Rhicnostethus coriaceus (Schubart, 1947)	Brazil	LC		Current	MMA – Ministério do Meio Ambiente (2014) Portaria n 444, de 17 de dezembro de 2014. Lista Nacional Oficial de Espécies da Fauna Ameaçadas de Extinção. Diário Oficial da União 245(1): 121-126.
Sandalodesmus camellatus (Schubart, 1954)	Sandalodesmus camellatus (Schubart, 1954)	Brazil	LC		Current	MMA – Ministério do Meio Ambiente (2014) Portaria n 444, de 17 de dezembro de 2014. Lista Nacional Oficial de Espécies da Fauna Ameaçadas de Extinção. Diário Oficial da União 245(1): 121-126.
Sandalodesmus hippocampus (Schubart, 1944)	Sandalodesmus hippocampus (Schubart, 1944)	Brazil	LC		Current	MMA – Ministério do Meio Ambiente (2014) Portaria n 444, de 17 de dezembro de 2014. Lista Nacional Oficial de Espécies da Fauna Ameaçadas de Extinção. Diário Oficial da União 245(1): 121-126.
Sandalodesmus librellus Hoffman, 1982	Sandalodesmus librellus Hoffman, 1982	Brazil	LC		Current	MMA – Ministério do Meio Ambiente (2014) Portaria n 444, de 17 de dezembro de 2014. Lista Nacional Oficial de Espécies da Fauna Ameaçadas de Extinção. Diário Oficial da União 245(1): 121-126.
Sandalodesmus paranaensis (Schubart, 1954)	Sandalodesmus paranaensis (Schubart, 1954)	Brazil	DD		Current	MMA – Ministério do Meio Ambiente (2014) Portaria n 444, de 17 de dezembro de 2014. Lista Nacional Oficial de Espécies da Fauna Ameaçadas de Extinção. Diário Oficial da União 245(1): 121-126.
Sandalodesmus repandus (Schubart, 1958)	Sandalodesmus repandus (Schubart, 1958)	Brazil	DD		Current	MMA – Ministério do Meio Ambiente (2014) Portaria n 444, de 17 de dezembro de 2014. Lista Nacional Oficial de Espécies da Fauna Ameaçadas de Extinção. Diário Oficial da União 245(1): 121-126.
Sandalodesmus schubarti (Hoffman, 1967)	Sandalodesmus schubarti (Hoffman, 1967)	Brazil	DD		Current	MMA – Ministério do Meio Ambiente (2014) Portaria n 444, de 17 de dezembro de 2014. Lista Nacional Oficial de Espécies da Fauna Ameaçadas de Extinção. Diário Oficial da União 245(1): 121-126.
Sandalodesmus stramineus (Schubart, 1956)	Sandalodesmus stramineus (Schubart, 1956)	Brazil	VU		Current	MMA – Ministério do Meio Ambiente (2014) Portaria n 444, de 17 de dezembro de 2014. Lista Nacional Oficial de Espécies da Fauna Ameaçadas de Extinção. Diário Oficial da União 245(1): 121-126.
Stenonia coralloides (Jeekel, 1963)	Stenonia coralloides (Jeekel, 1963)	Brazil	DD		Current	MMA – Ministério do Meio Ambiente (2014) Portaria n 444, de 17 de dezembro de 2014. Lista Nacional Oficial de Espécies da Fauna Ameaçadas de Extinção. Diário Oficial da União 245(1): 121-126.
Strongylomorpha araucariae (Schubart,1954)	Strongylomorpha araucariae (Schubart,1954)	Brazil	LC		Current	MMA – Ministério do Meio Ambiente (2014) Portaria n 444, de 17 de dezembro de 2014. Lista Nacional Oficial de Espécies da Fauna Ameaçadas de Extinção. Diário Oficial da União 245(1): 121-126.
Strongylomorpha aspera (Schubart, 1954)	Strongylomorpha aspera (Schubart, 1954)	Brazil	LC		Current	MMA – Ministério do Meio Ambiente (2014) Portaria n 444, de 17 de dezembro de 2014. Lista Nacional Oficial de Espécies da Fauna Ameaçadas de Extinção. Diário Oficial da União 245(1): 121-126.
Strongylomorpha organorum (Schubart, 1962)	Strongylomorpha organorum (Schubart, 1962)	Brazil	LC		Current	MMA – Ministério do Meio Ambiente (2014) Portaria n 444, de 17 de dezembro de 2014. Lista Nacional Oficial de Espécies da Fauna Ameaçadas de Extinção. Diário Oficial da União 245(1): 121-126.
Strongylomorpha vanvolxemi Silvestri, 1897	Strongylomorpha vanvolxemi Silvestri, 1897	Brazil	LC		Current	MMA – Ministério do Meio Ambiente (2014) Portaria n 444, de 17 de dezembro de 2014. Lista Nacional Oficial de Espécies da Fauna Ameaçadas de Extinção. Diário Oficial da União 245(1): 121-126.
Strongylosomides maritimus (Schubart, 1951)	Strongylosomides maritimus (Schubart, 1951)	Brazil	LC		Current	MMA – Ministério do Meio Ambiente (2014) Portaria n 444, de 17 de dezembro de 2014. Lista Nacional Oficial de Espécies da Fauna Ameaçadas de Extinção. Diário Oficial da União 245(1): 121-126.
Strongylosomides petropolites (Attems, 1901)	Strongylosomides petropolites (Attems, 1901)	Brazil	LC		Current	MMA – Ministério do Meio Ambiente (2014) Portaria n 444, de 17 de dezembro de 2014. Lista Nacional Oficial de Espécies da Fauna Ameaçadas de Extinção. Diário Oficial da União 245(1): 121-126.
Strongylosomides soaresi (Schubart, 1946)	Strongylosomides soaresi (Schubart, 1946)	Brazil	DD		Current	MMA – Ministério do Meio Ambiente (2014) Portaria n 444, de 17 de dezembro de 2014. Lista Nacional Oficial de Espécies da Fauna Ameaçadas de Extinção. Diário Oficial da União 245(1): 121-126.
Strongylosomides virgulatus (Attems, 1901)	Strongylosomides virgulatus (Attems, 1901)	Brazil	LC		Current	MMA – Ministério do Meio Ambiente (2014) Portaria n 444, de 17 de dezembro de 2014. Lista Nacional Oficial de Espécies da Fauna Ameaçadas de Extinção. Diário Oficial da União 245(1): 121-126.
Telonychopus meyeri Verhoeff, 1951	Telonychopus meyeri Verhoeff, 1951	Brazil	DD		Current	MMA – Ministério do Meio Ambiente (2014) Portaria n 444, de 17 de dezembro de 2014. Lista Nacional Oficial de Espécies da Fauna Ameaçadas de Extinção. Diário Oficial da União 245(1): 121-126.
Tessarithys machaerophorus (Schubart, 1956)	Tessarithys machaerophorus (Schubart, 1956)	Brazil	DD		Current	MMA – Ministério do Meio Ambiente (2014) Portaria n 444, de 17 de dezembro de 2014. Lista Nacional Oficial de Espécies da Fauna Ameaçadas de Extinção. Diário Oficial da União 245(1): 121-126.
Tessarithys neocobius Hoffman, 1990	Tessarithys neocobius Hoffman, 1990	Brazil	DD		Current	MMA – Ministério do Meio Ambiente (2014) Portaria n 444, de 17 de dezembro de 2014. Lista Nacional Oficial de Espécies da Fauna Ameaçadas de Extinção. Diário Oficial da União 245(1): 121-126.
Vanzolegulus limbatus Hoffman, 2002	Vanzolegulus limbatus Hoffman, 2002	Brazil	DD		Current	MMA – Ministério do Meio Ambiente (2014) Portaria n 444, de 17 de dezembro de 2014. Lista Nacional Oficial de Espécies da Fauna Ameaçadas de Extinção. Diário Oficial da União 245(1): 121-126.
Cryptodesmidae
Peltoeurydesmus biconicus (Attems, 1898)	Peltoeurydesmus biconicus (Attems, 1898)	Brazil	LC		Current	MMA – Ministério do Meio Ambiente (2014) Portaria n 444, de 17 de dezembro de 2014. Lista Nacional Oficial de Espécies da Fauna Ameaçadas de Extinção. Diário Oficial da União 245(1): 121-126.
Peridontodesmella alba Schubart, 1956	Peridontodesmella alba Schubart, 1956	Brazil	VU		Previous	MMA – Ministério do Meio Ambiente (2003) Instrução normativa n 003, de 26 de maio de 2003. Lista Nacional das Espécies da Fauna Brasileira Ameaçadas de Extinção. Diário Oficial da União 28/5/2003 (1): 88-97.
Peridontodesmella alba Schubart, 1956	Peridontodesmella alba Schubart, 1956	Brazil	EN		Current	MMA – Ministério do Meio Ambiente (2014) Portaria n 444, de 17 de dezembro de 2014. Lista Nacional Oficial de Espécies da Fauna Ameaçadas de Extinção. Diário Oficial da União 245(1): 121-126.
Peridontodesmella alba Schubart, 1956	Peridontodesmella alba Schubart, 1956	Brazil	VU		To be published	To be published
Cyrtodesmidae
Agnurodesmus siolii Golovatch, 2001	Agnurodesmus siolii Golovatch, 2001	Brazil	LC		Current	MMA – Ministério do Meio Ambiente (2014) Portaria n 444, de 17 de dezembro de 2014. Lista Nacional Oficial de Espécies da Fauna Ameaçadas de Extinção. Diário Oficial da União 245(1): 121-126.
Dalodesmidae
Oreodesmus travassosi Schubart, 1958	Oreodesmus travassosi Schubart, 1958	Brazil	DD		Current	MMA – Ministério do Meio Ambiente (2014) Portaria n 444, de 17 de dezembro de 2014. Lista Nacional Oficial de Espécies da Fauna Ameaçadas de Extinção. Diário Oficial da União 245(1): 121-126.
Dobrodesmidae
Dobrodesmus mirabilis Shear, Ferreira & Iniesta, 2016	Dobrodesmus mirabilis Shear, Ferreira & Iniesta, 2016	Brazil	CR		To be published	To be published
Fuhrmannodesmidae
Adisia hilaris Golovatch, 1994	Adisia hilaris Golovatch, 1994	Brazil	LC		Current	MMA – Ministério do Meio Ambiente (2014) Portaria n 444, de 17 de dezembro de 2014. Lista Nacional Oficial de Espécies da Fauna Ameaçadas de Extinção. Diário Oficial da União 245(1): 121-126.
Cutervodesmus adisi Golovatch, 1992	Cutervodesmus adisi Golovatch, 1992	Brazil	LC		Current	MMA – Ministério do Meio Ambiente (2014) Portaria n 444, de 17 de dezembro de 2014. Lista Nacional Oficial de Espécies da Fauna Ameaçadas de Extinção. Diário Oficial da União 245(1): 121-126.
Cutervodesmus simplex Golovatch, 1996	Cutervodesmus simplex Golovatch, 1996	Brazil	LC		Current	MMA – Ministério do Meio Ambiente (2014) Portaria n 444, de 17 de dezembro de 2014. Lista Nacional Oficial de Espécies da Fauna Ameaçadas de Extinção. Diário Oficial da União 245(1): 121-126.
Moojenodesmus arenicola Golovatch, 2001	Moojenodesmus arenicola Golovatch, 2001	Brazil	LC		Current	MMA – Ministério do Meio Ambiente (2014) Portaria n 444, de 17 de dezembro de 2014. Lista Nacional Oficial de Espécies da Fauna Ameaçadas de Extinção. Diário Oficial da União 245(1): 121-126.
Moojenodesmus bethaniae Golovatch, 1992	Moojenodesmus bethaniae Golovatch, 1992	Brazil	LC		Current	MMA – Ministério do Meio Ambiente (2014) Portaria n 444, de 17 de dezembro de 2014. Lista Nacional Oficial de Espécies da Fauna Ameaçadas de Extinção. Diário Oficial da União 245(1): 121-126.
Moojenodesmus irmgardae Golovatch, 1992	Moojenodesmus irmgardae Golovatch, 1992	Brazil	LC		Current	MMA – Ministério do Meio Ambiente (2014) Portaria n 444, de 17 de dezembro de 2014. Lista Nacional Oficial de Espécies da Fauna Ameaçadas de Extinção. Diário Oficial da União 245(1): 121-126.
Moojenodesmus susannae Golovatch, 1992	Moojenodesmus susannae Golovatch, 1992	Brazil	LC		Current	MMA – Ministério do Meio Ambiente (2014) Portaria n 444, de 17 de dezembro de 2014. Lista Nacional Oficial de Espécies da Fauna Ameaçadas de Extinção. Diário Oficial da União 245(1): 121-126.
Moojenodesmus wellingtoni Golovatch, 1994	Moojenodesmus wellingtoni Golovatch, 1994	Brazil	LC		Current	MMA – Ministério do Meio Ambiente (2014) Portaria n 444, de 17 de dezembro de 2014. Lista Nacional Oficial de Espécies da Fauna Ameaçadas de Extinção. Diário Oficial da União 245(1): 121-126.
Phaneromerium cavernicolum Golovatch & Wytwer, 2004	Phaneromerium cavernicolum Golovatch & Wytwer, 2004	Brazil	NT		Current	MMA – Ministério do Meio Ambiente (2014) Portaria n 444, de 17 de dezembro de 2014. Lista Nacional Oficial de Espécies da Fauna Ameaçadas de Extinção. Diário Oficial da União 245(1): 121-126.
Phaneromerium cavernicolum Golovatch & Wytwer, 2004	Phaneromerium cavernicolum Golovatch & Wytwer, 2004	Brazil	CR		To be published	To be published
Phaneromerium distinctum Golovatch, 1994	Phaneromerium distinctum Golovatch, 1994	Brazil	DD		Current	MMA – Ministério do Meio Ambiente (2014) Portaria n 444, de 17 de dezembro de 2014. Lista Nacional Oficial de Espécies da Fauna Ameaçadas de Extinção. Diário Oficial da União 245(1): 121-126.
Phaneromerium latum Golovatch, 1994	Phaneromerium latum Golovatch, 1994	Brazil	LC		Current	MMA – Ministério do Meio Ambiente (2014) Portaria n 444, de 17 de dezembro de 2014. Lista Nacional Oficial de Espécies da Fauna Ameaçadas de Extinção. Diário Oficial da União 245(1): 121-126.
Phaneromerium minutum Golovatch, 1994	Phaneromerium minutum Golovatch, 1994	Brazil	LC		Current	MMA – Ministério do Meio Ambiente (2014) Portaria n 444, de 17 de dezembro de 2014. Lista Nacional Oficial de Espécies da Fauna Ameaçadas de Extinção. Diário Oficial da União 245(1): 121-126.
Schizotelopus amazonicus Golovatch, 1994	Schizotelopus amazonicus Golovatch, 1994	Brazil	LC		Current	MMA – Ministério do Meio Ambiente (2014) Portaria n 444, de 17 de dezembro de 2014. Lista Nacional Oficial de Espécies da Fauna Ameaçadas de Extinção. Diário Oficial da União 245(1): 121-126.
Haplodesmidae
Eutrichodesmus griseus Golovatch, Geoffroy, Mauriès & VandenSpiegel, 2009	Eutrichodesmus griseus Golovatch, Geoffroy, Mauriès & VandenSpiegel, 2009	IUCN	VU		Current	IUCN (2019) The IUCN Red List of Threatened Species. Version 2019-2. http://www.iucnredlist.org
Macrosternodesmidae
Manfrediodesmus passarellii (Schubart, 1943)	Manfrediodesmus passarellii (Schubart, 1943)	Norway	NE		Current	Henriksen S, Hilmo O (2015) Norwegian Red List of Species 2015 – methods and results. Norwegian Biodiversity Information Centre, Norway.
Macrosternodesmus palicola Brölemann, 1908	Macrosternodesmus palicola Brölemann, 1908	Germany	LC	*	Current	Reip, HS, Spelda J, Voigtländer K, Decker P, Lindner N (2016): Rote Liste und Gesamtartenliste der Doppelfüßer (Myriapoda: Diplopoda) Deutschlands. - In: Gruttke H, Binot-Hafke M, Balzer S, Haupt H, Hofbauer N, Ludwig G, Matzke-Hajek G, Ries M (Eds): Rote Liste gefährdeter Tiere, Pflanzen und Pilze Deutschlands. Band 4: Wirbellose Tiere (Teil 2). Naturschutz und Biologische Vielfalt 70(4): 301-32…
Macrosternodesmus palicola Brölemann, 1908	Macrosternodesmus palicola Brölemann, 1908	Germany (Bavaria)	DD	D	Current	Spelda J (2004) Rote Liste gefährdeter Hundert- und Tausendfüßer (Myriapoda: Chilopoda, Diplopoda) Bayerns. Schriftenreihe Bayerisches Landesamt für Umweltschutz 166: 339-342.
Macrosternodesmus palicola Brölemann, 1908	Macrosternodesmus palicola Brölemann, 1908	Germany (Baden-Württemberg)	NT	R4	Current	Spelda J (1998) Provisorische Rote Liste der in Baden-Württemberg gefährdeten Hundert- und Tausendfüßer (Myriapoda: Chilopoda, Diplopoda), Stand: August 1997. In: Köppel C, Rennwald E, Hirneisen N (Eds): Rote Listen auf CD-ROM. Deutschland, Österreich, Schweiz, Liechtenstein, Südtirol. Verlag für interaktive Medien, Gaggenau.
Macrosternodesmus palicola Brölemann, 1908	Macrosternodesmus palicola Brölemann, 1908	Czech Republic	CR		Current	Hejda R, Farkač J, Chobot K (2017) Červený Seznam Ohrožených Druhů České Republiky Bezobratlí. Priroda, Prague, 308 pp.
Ophiodesmus albonanus (Latzel, 1895)	Ophiodesmus albonanus (Latzel, 1895)	Norway	NE		Current	Henriksen S, Hilmo O (2015) Norwegian Red List of Species 2015 – methods and results. Norwegian Biodiversity Information Centre, Norway.
Ophiodesmus albonanus (Latzel, 1895)	Ophiodesmus albonanus (Latzel, 1895)	Germany	LC	*	Current	Reip, HS, Spelda J, Voigtländer K, Decker P, Lindner N (2016): Rote Liste und Gesamtartenliste der Doppelfüßer (Myriapoda: Diplopoda) Deutschlands. - In: Gruttke H, Binot-Hafke M, Balzer S, Haupt H, Hofbauer N, Ludwig G, Matzke-Hajek G, Ries M (Eds): Rote Liste gefährdeter Tiere, Pflanzen und Pilze Deutschlands. Band 4: Wirbellose Tiere (Teil 2). Naturschutz und Biologische Vielfalt 70(4): 301-32…
Ophiodesmus albonanus (Latzel, 1895)	Ophiodesmus albonanus (Latzel, 1895)	Germany (Baden-Württemberg)	NT	R4	Current	Spelda J (1998) Provisorische Rote Liste der in Baden-Württemberg gefährdeten Hundert- und Tausendfüßer (Myriapoda: Chilopoda, Diplopoda), Stand: August 1997. In: Köppel C, Rennwald E, Hirneisen N (Eds): Rote Listen auf CD-ROM. Deutschland, Österreich, Schweiz, Liechtenstein, Südtirol. Verlag für interaktive Medien, Gaggenau.
Ophiodesmus albonanus (Latzel, 1895)	Ophiodesmus albonanus (Latzel, 1895)	Germany (Bavaria)	DD	D	Current	Spelda J (2004) Rote Liste gefährdeter Hundert- und Tausendfüßer (Myriapoda: Chilopoda, Diplopoda) Bayerns. Schriftenreihe Bayerisches Landesamt für Umweltschutz 166: 339-342.
Oniscodesmidae
Crypturodesmus auriculatus (Attems, 1899)	Crypturodesmus auriculatus (Attems, 1899)	Brazil	DD		Current	MMA – Ministério do Meio Ambiente (2014) Portaria n 444, de 17 de dezembro de 2014. Lista Nacional Oficial de Espécies da Fauna Ameaçadas de Extinção. Diário Oficial da União 245(1): 121-126.
Paradoxosomatidae
Diglossosternoides curiosus Golovatch & Korsós, 1992	Diglossosternoides curiosus Golovatch & Korsós, 1992	IUCN	CR		Current	IUCN (2019) The IUCN Red List of Threatened Species. Version 2019-2. http://www.iucnredlist.org
Orthomorpha crinita Attems, 1900	Orthomorpha crinita Attems, 1900	IUCN	EX		Current	IUCN (2019) The IUCN Red List of Threatened Species. Version 2019-2. http://www.iucnredlist.org
Mestosoma bicolor Silvestri, 1898	Mestosoma bicolor Silvestri, 1898	Brazil	LC		Current	MMA – Ministério do Meio Ambiente (2014) Portaria n 444, de 17 de dezembro de 2014. Lista Nacional Oficial de Espécies da Fauna Ameaçadas de Extinção. Diário Oficial da União 245(1): 121-126.
Onciurosoma adisi Golovatch, 1992	Onciurosoma adisi Golovatch, 1992	Brazil	LC		Current	MMA – Ministério do Meio Ambiente (2014) Portaria n 444, de 17 de dezembro de 2014. Lista Nacional Oficial de Espécies da Fauna Ameaçadas de Extinção. Diário Oficial da União 245(1): 121-126.
Onciurosoma affine Golovatch, 1992	Onciurosoma affine Golovatch, 1992	Brazil	LC		Current	MMA – Ministério do Meio Ambiente (2014) Portaria n 444, de 17 de dezembro de 2014. Lista Nacional Oficial de Espécies da Fauna Ameaçadas de Extinção. Diário Oficial da União 245(1): 121-126.
Onciurosoma alamellatum Golovatch, 1992	Onciurosoma alamellatum Golovatch, 1992	Brazil	LC		Current	MMA – Ministério do Meio Ambiente (2014) Portaria n 444, de 17 de dezembro de 2014. Lista Nacional Oficial de Espécies da Fauna Ameaçadas de Extinção. Diário Oficial da União 245(1): 121-126.
Orthomorpha gracilis (C. L. Koch, 1847)	Oxidus gracilis (Koch, C. L., 1847)	Slovenia	NT	R	Previous	Mrsic, N (1992) Rdeči seznam ogroženih Dvojnonog (Myriapoda: Diplopoda) v Sloveniji.The Red List of Endangered Diplopoda (Myriapoda) in Slovenia. Varstvo Narave 17: 131-136.
Orthomorpha gracilis (C. L. Koch, 1847)	Oxidus gracilis (Koch, C. L., 1847)	Slovenia	NT	R	Current	Uradni list RS, št. 82/02 z dne 24. 9. 2002 (2002b) Priloga 25: Rdeči seznam Dvojnonog (Diplopoda)
Oxidus gracilis (Koch, C. L., 1847)	Oxidus gracilis (Koch, C. L., 1847)	Norway	NA		Current	Henriksen S, Hilmo O (2015) Norwegian Red List of Species 2015 – methods and results. Norwegian Biodiversity Information Centre, Norway.
Oxidus gracilis (Koch, C. L., 1847)	Oxidus gracilis (Koch, C. L., 1847)	Germany (Baden-Württemberg)	LC		Current	Spelda J (1998) Provisorische Rote Liste der in Baden-Württemberg gefährdeten Hundert- und Tausendfüßer (Myriapoda: Chilopoda, Diplopoda), Stand: August 1997. In: Köppel C, Rennwald E, Hirneisen N (Eds): Rote Listen auf CD-ROM. Deutschland, Österreich, Schweiz, Liechtenstein, Südtirol. Verlag für interaktive Medien, Gaggenau.
Strongylosoma stigmatosum (Eichwald, 1830)	Strongylosoma stigmatosum (Eichwald, 1830)	Germany	LC	*	Current	Reip, HS, Spelda J, Voigtländer K, Decker P, Lindner N (2016): Rote Liste und Gesamtartenliste der Doppelfüßer (Myriapoda: Diplopoda) Deutschlands. - In: Gruttke H, Binot-Hafke M, Balzer S, Haupt H, Hofbauer N, Ludwig G, Matzke-Hajek G, Ries M (Eds): Rote Liste gefährdeter Tiere, Pflanzen und Pilze Deutschlands. Band 4: Wirbellose Tiere (Teil 2). Naturschutz und Biologische Vielfalt 70(4): 301-32…
Strongylosoma stigmatosum (Eichwald, 1830)	Strongylosoma stigmatosum (Eichwald, 1830)	Germany (Bavaria)	DD	D	Current	Spelda J (2004) Rote Liste gefährdeter Hundert- und Tausendfüßer (Myriapoda: Chilopoda, Diplopoda) Bayerns. Schriftenreihe Bayerisches Landesamt für Umweltschutz 166: 339-342.
Polydesmidae
Brachydesmus amblyotropis Attems, 1898	Brachydesmus amblyotropis Attems, 1898	Slovenia	VU	V	Previous	Mrsic, N (1992) Rdeči seznam ogroženih Dvojnonog (Myriapoda: Diplopoda) v Sloveniji.The Red List of Endangered Diplopoda (Myriapoda) in Slovenia. Varstvo Narave 17: 131-136.
Brachydesmus amblyotropis Attems, 1898	Brachydesmus amblyotropis Attems, 1898	Slovenia	VU	V	Current	Uradni list RS, št. 82/02 z dne 24. 9. 2002 (2002b) Priloga 25: Rdeči seznam Dvojnonog (Diplopoda)
Brachydesmus attenuatus Strasser, 1942	Brachydesmus attenuatus Strasser, 1942	Slovenia	VU	V	Previous	Mrsic, N (1992) Rdeči seznam ogroženih Dvojnonog (Myriapoda: Diplopoda) v Sloveniji.The Red List of Endangered Diplopoda (Myriapoda) in Slovenia. Varstvo Narave 17: 131-136.
Brachydesmus attenuatus Strasser, 1942	Brachydesmus attenuatus Strasser, 1942	Slovenia	VU	V	Current	Uradni list RS, št. 82/02 z dne 24. 9. 2002 (2002b) Priloga 25: Rdeči seznam Dvojnonog (Diplopoda)
Brachydesmus dorsolucidus Strasser, 1940	Brachydesmus dorsolucidus Strasser, 1940	Slovenia	VU	V	Previous	Mrsic, N (1992) Rdeči seznam ogroženih Dvojnonog (Myriapoda: Diplopoda) v Sloveniji.The Red List of Endangered Diplopoda (Myriapoda) in Slovenia. Varstvo Narave 17: 131-136.
Brachydesmus dorsolucidus Strasser, 1940	Brachydesmus dorsolucidus Strasser, 1940	Slovenia	VU	V	Current	Uradni list RS, št. 82/02 z dne 24. 9. 2002 (2002b) Priloga 25: Rdeči seznam Dvojnonog (Diplopoda)
Brachydesmus herzegowinensis herzegowinensis Verhoeff, 1897	Brachydesmus herzegowinensis herzegowinensis Verhoeff, 1897	Slovenia	VU	V	Previous	Mrsic, N (1992) Rdeči seznam ogroženih Dvojnonog (Myriapoda: Diplopoda) v Sloveniji.The Red List of Endangered Diplopoda (Myriapoda) in Slovenia. Varstvo Narave 17: 131-136.
Brachydesmus herzegowinensis herzegowinensis Verhoeff, 1897	Brachydesmus herzegowinensis herzegowinensis Verhoeff, 1897	Slovenia	VU	V	Current	Uradni list RS, št. 82/02 z dne 24. 9. 2002 (2002b) Priloga 25: Rdeči seznam Dvojnonog (Diplopoda)
Brachydesmus herzegowinensis septentrionalis (Strasser, 1940)	Brachydesmus herzegowinensis septentrionalis (Strasser, 1940)	Slovenia	VU	V	Previous	Mrsic, N (1992) Rdeči seznam ogroženih Dvojnonog (Myriapoda: Diplopoda) v Sloveniji.The Red List of Endangered Diplopoda (Myriapoda) in Slovenia. Varstvo Narave 17: 131-136.
Brachydesmus herzegowinensis septentrionalis (Strasser, 1940)	Brachydesmus herzegowinensis septentrionalis (Strasser, 1940)	Slovenia	VU	V	Current	Uradni list RS, št. 82/02 z dne 24. 9. 2002 (2002b) Priloga 25: Rdeči seznam Dvojnonog (Diplopoda)
Brachydesmus incisus Strasser, 1966	Brachydesmus incisus Strasser, 1966	Slovenia	VU	V	Previous	Mrsic, N (1992) Rdeči seznam ogroženih Dvojnonog (Myriapoda: Diplopoda) v Sloveniji.The Red List of Endangered Diplopoda (Myriapoda) in Slovenia. Varstvo Narave 17: 131-136.
Brachydesmus incisus Strasser, 1966	Brachydesmus incisus Strasser, 1966	Slovenia	VU	V	Current	Uradni list RS, št. 82/02 z dne 24. 9. 2002 (2002b) Priloga 25: Rdeči seznam Dvojnonog (Diplopoda)
Brachydesmus inferus concavus Latzel, 1884	Brachydesmus inferus concavus Latzel, 1884	Slovenia	VU	V	Previous	Mrsic, N (1992) Rdeči seznam ogroženih Dvojnonog (Myriapoda: Diplopoda) v Sloveniji.The Red List of Endangered Diplopoda (Myriapoda) in Slovenia. Varstvo Narave 17: 131-136.
Brachydesmus inferus concavus Latzel, 1884	Brachydesmus inferus concavus Latzel, 1884	Slovenia	VU	V	Current	Uradni list RS, št. 82/02 z dne 24. 9. 2002 (2002b) Priloga 25: Rdeči seznam Dvojnonog (Diplopoda)
Brachydesmus institor Attems, 1927	Brachydesmus institor Attems, 1927	Slovenia	VU	V	Previous	Mrsic, N (1992) Rdeči seznam ogroženih Dvojnonog (Myriapoda: Diplopoda) v Sloveniji.The Red List of Endangered Diplopoda (Myriapoda) in Slovenia. Varstvo Narave 17: 131-136.
Brachydesmus institor Attems, 1927	Brachydesmus institor Attems, 1927	Slovenia	VU	V	Current	Uradni list RS, št. 82/02 z dne 24. 9. 2002 (2002b) Priloga 25: Rdeči seznam Dvojnonog (Diplopoda)
Brachydesmus parallelus Attems, 1898	Brachydesmus parallelus Attems, 1898	Slovenia	VU	V	Previous	Mrsic, N (1992) Rdeči seznam ogroženih Dvojnonog (Myriapoda: Diplopoda) v Sloveniji.The Red List of Endangered Diplopoda (Myriapoda) in Slovenia. Varstvo Narave 17: 131-136.
Brachydesmus parallelus Attems, 1898	Brachydesmus parallelus Attems, 1898	Slovenia	VU	V	Current	Uradni list RS, št. 82/02 z dne 24. 9. 2002 (2002b) Priloga 25: Rdeči seznam Dvojnonog (Diplopoda)
Brachydesmus histricus Strasser, 1942	Brachydesmus histricus Strasser, 1942	Slovenia	NT	R	Previous	Mrsic, N (1992) Rdeči seznam ogroženih Dvojnonog (Myriapoda: Diplopoda) v Sloveniji.The Red List of Endangered Diplopoda (Myriapoda) in Slovenia. Varstvo Narave 17: 131-136.
Brachydesmus histricus Strasser, 1942	Brachydesmus histricus Strasser, 1942	Slovenia	NT	R	Current	Uradni list RS, št. 82/02 z dne 24. 9. 2002 (2002b) Priloga 25: Rdeči seznam Dvojnonog (Diplopoda)
Brachydesmus spinosus karamani Verhoeff, 1937	Brachydesmus spinosus karamani Verhoeff, 1937	Slovenia	VU	V	Previous	Mrsic, N (1992) Rdeči seznam ogroženih Dvojnonog (Myriapoda: Diplopoda) v Sloveniji.The Red List of Endangered Diplopoda (Myriapoda) in Slovenia. Varstvo Narave 17: 131-136.
Brachydesmus spinosus karamani Verhoeff, 1937	Brachydesmus spinosus karamani Verhoeff, 1937	Slovenia	VU	V	Current	Uradni list RS, št. 82/02 z dne 24. 9. 2002 (2002b) Priloga 25: Rdeči seznam Dvojnonog (Diplopoda)
Eubrachydesmus superus (Latzel, 1884)	Eubrachydesmus superus (Latzel, 1884)	Norway	LC		Current	Henriksen S, Hilmo O (2015) Norwegian Red List of Species 2015 – methods and results. Norwegian Biodiversity Information Centre, Norway.
Brachydesmus superus Latzel, 1884	Brachydesmus superus Latzel, 1884	Germany	LC	*	Current	Reip, HS, Spelda J, Voigtländer K, Decker P, Lindner N (2016): Rote Liste und Gesamtartenliste der Doppelfüßer (Myriapoda: Diplopoda) Deutschlands. - In: Gruttke H, Binot-Hafke M, Balzer S, Haupt H, Hofbauer N, Ludwig G, Matzke-Hajek G, Ries M (Eds): Rote Liste gefährdeter Tiere, Pflanzen und Pilze Deutschlands. Band 4: Wirbellose Tiere (Teil 2). Naturschutz und Biologische Vielfalt 70(4): 301-32…
Polydesmus pseudoedentulus Mršić, 1986	Polydesmus pseudoedentulus Mršić, 1986	Slovenia	VU	V	Previous	Mrsic, N (1992) Rdeči seznam ogroženih Dvojnonog (Myriapoda: Diplopoda) v Sloveniji.The Red List of Endangered Diplopoda (Myriapoda) in Slovenia. Varstvo Narave 17: 131-136.
Polydesmus pseudoedentulus Mršić, 1986	Polydesmus pseudoedentulus Mršić, 1986	Slovenia	VU	V	Current	Uradni list RS, št. 82/02 z dne 24. 9. 2002 (2002b) Priloga 25: Rdeči seznam Dvojnonog (Diplopoda)
Polydesmus fontius saviniensis Mršić, 1986	Polydesmus fontius saviniensis Mršić, 1986	Slovenia	VU	V	Previous	Mrsic, N (1992) Rdeči seznam ogroženih Dvojnonog (Myriapoda: Diplopoda) v Sloveniji.The Red List of Endangered Diplopoda (Myriapoda) in Slovenia. Varstvo Narave 17: 131-136.
Polydesmus fontius saviniensis Mršić, 1986	Polydesmus fontius saviniensis Mršić, 1986	Slovenia	VU	V	Current	Uradni list RS, št. 82/02 z dne 24. 9. 2002 (2002b) Priloga 25: Rdeči seznam Dvojnonog (Diplopoda)
Polydesmus falcifer idriensis Verhoeff, 1931	Polydesmus falcifer idriensis Verhoeff, 1931	Slovenia	VU	V	Previous	Mrsic, N (1992) Rdeči seznam ogroženih Dvojnonog (Myriapoda: Diplopoda) v Sloveniji.The Red List of Endangered Diplopoda (Myriapoda) in Slovenia. Varstvo Narave 17: 131-136.
Polydesmus falcifer idriensis Verhoeff, 1931	Polydesmus falcifer idriensis Verhoeff, 1931	Slovenia	VU	V	Current	Uradni list RS, št. 82/02 z dne 24. 9. 2002 (2002b) Priloga 25: Rdeči seznam Dvojnonog (Diplopoda)
Polydesmus angustus Latzel, 1884	Polydesmus angustus Latzel, 1884	Norway	LC		Current	Henriksen S, Hilmo O (2015) Norwegian Red List of Species 2015 – methods and results. Norwegian Biodiversity Information Centre, Norway.
Polydesmus angustus Latzel, 1884	Polydesmus angustus Latzel, 1884	Germany	LC	*	Current	Reip, HS, Spelda J, Voigtländer K, Decker P, Lindner N (2016): Rote Liste und Gesamtartenliste der Doppelfüßer (Myriapoda: Diplopoda) Deutschlands. - In: Gruttke H, Binot-Hafke M, Balzer S, Haupt H, Hofbauer N, Ludwig G, Matzke-Hajek G, Ries M (Eds): Rote Liste gefährdeter Tiere, Pflanzen und Pilze Deutschlands. Band 4: Wirbellose Tiere (Teil 2). Naturschutz und Biologische Vielfalt 70(4): 301-32…
Polydesmus angustus Latzel, 1884	Polydesmus angustus Latzel, 1884	Germany (Baden-Württemberg)	LC		Current	Spelda J (1998) Provisorische Rote Liste der in Baden-Württemberg gefährdeten Hundert- und Tausendfüßer (Myriapoda: Chilopoda, Diplopoda), Stand: August 1997. In: Köppel C, Rennwald E, Hirneisen N (Eds): Rote Listen auf CD-ROM. Deutschland, Österreich, Schweiz, Liechtenstein, Südtirol. Verlag für interaktive Medien, Gaggenau.
Polydesmus complanatus (Linnaeus, 1761)	Polydesmus complanatus (Linnaeus, 1761)	Norway	LC		Current	Henriksen S, Hilmo O (2015) Norwegian Red List of Species 2015 – methods and results. Norwegian Biodiversity Information Centre, Norway.
Polydesmus complanatus (Linnaeus, 1761)	Polydesmus complanatus (Linnaeus, 1761)	Germany	LC	*	Current	Reip, HS, Spelda J, Voigtländer K, Decker P, Lindner N (2016): Rote Liste und Gesamtartenliste der Doppelfüßer (Myriapoda: Diplopoda) Deutschlands. - In: Gruttke H, Binot-Hafke M, Balzer S, Haupt H, Hofbauer N, Ludwig G, Matzke-Hajek G, Ries M (Eds): Rote Liste gefährdeter Tiere, Pflanzen und Pilze Deutschlands. Band 4: Wirbellose Tiere (Teil 2). Naturschutz und Biologische Vielfalt 70(4): 301-32…
Polydesmus complanatus illyricus Verhoeff, 1893	Polydesmus complanatus illyricus Verhoeff, 1893	Germany	LC	*	Current	Reip, HS, Spelda J, Voigtländer K, Decker P, Lindner N (2016): Rote Liste und Gesamtartenliste der Doppelfüßer (Myriapoda: Diplopoda) Deutschlands. - In: Gruttke H, Binot-Hafke M, Balzer S, Haupt H, Hofbauer N, Ludwig G, Matzke-Hajek G, Ries M (Eds): Rote Liste gefährdeter Tiere, Pflanzen und Pilze Deutschlands. Band 4: Wirbellose Tiere (Teil 2). Naturschutz und Biologische Vielfalt 70(4): 301-32…
Polydesmus denticulatus Koch C. L., 1847	Polydesmus denticulatus Koch C. L., 1847	Norway	LC		Current	Henriksen S, Hilmo O (2015) Norwegian Red List of Species 2015 – methods and results. Norwegian Biodiversity Information Centre, Norway.
Polydesmus denticulatus Koch C. L., 1847	Polydesmus denticulatus Koch C. L., 1847	Germany	LC	*	Current	Reip, HS, Spelda J, Voigtländer K, Decker P, Lindner N (2016): Rote Liste und Gesamtartenliste der Doppelfüßer (Myriapoda: Diplopoda) Deutschlands. - In: Gruttke H, Binot-Hafke M, Balzer S, Haupt H, Hofbauer N, Ludwig G, Matzke-Hajek G, Ries M (Eds): Rote Liste gefährdeter Tiere, Pflanzen und Pilze Deutschlands. Band 4: Wirbellose Tiere (Teil 2). Naturschutz und Biologische Vielfalt 70(4): 301-32…
Polydesmus denticulatus Koch C. L., 1847	Polydesmus denticulatus Koch C. L., 1847	Germany (Baden-Württemberg)	LC		Current	Spelda J (1998) Provisorische Rote Liste der in Baden-Württemberg gefährdeten Hundert- und Tausendfüßer (Myriapoda: Chilopoda, Diplopoda), Stand: August 1997. In: Köppel C, Rennwald E, Hirneisen N (Eds): Rote Listen auf CD-ROM. Deutschland, Österreich, Schweiz, Liechtenstein, Südtirol. Verlag für interaktive Medien, Gaggenau.
Polydesmus edentulus C. L. Koch, 1847	Polydesmus edentulus C. L. Koch, 1847	Germany (Bavaria)	NT	R	Current	Spelda J (2004) Rote Liste gefährdeter Hundert- und Tausendfüßer (Myriapoda: Chilopoda, Diplopoda) Bayerns. Schriftenreihe Bayerisches Landesamt für Umweltschutz 166: 339-342.
Polydesmus germanicus Verhoeff, 1896	Propolydesmus germanicus (Verhoeff, 1896)	Czech Republic	NT		Previous	Kocourek P (2005) Diplopoda (mnohonozky). In: Farkac J, Kral 0, Skorpik M (Eds) Cerveny seznam ohrorenych druhu Ceske republiky. BezobratlL [in Czech with English abstract]. Agentura ochrany pHrody a krajiny CR, Praha: 108-109.
Polydesmus germanicus Verhoeff, 1896	Propolydesmus germanicus (Verhoeff, 1896)	Germany (Saxony Anhalt)	NT	R	Previous	Voigtländer K (2004b) Rote Liste der Doppelfüßer (Diplopoda) des Landes Sachsen-Anhalt. - Berichte des Landesamtes für Umweltschutz Sachsen-Anhalt 39: 178-180.
Polydesmus inconstans Latzel, 1883	Polydesmus inconstans Latzel, 1883	Norway	LC		Current	Henriksen S, Hilmo O (2015) Norwegian Red List of Species 2015 – methods and results. Norwegian Biodiversity Information Centre, Norway.
Polydesmus inconstans Latzel, 1883	Polydesmus inconstans Latzel, 1883	Germany	LC	*	Current	Reip, HS, Spelda J, Voigtländer K, Decker P, Lindner N (2016): Rote Liste und Gesamtartenliste der Doppelfüßer (Myriapoda: Diplopoda) Deutschlands. - In: Gruttke H, Binot-Hafke M, Balzer S, Haupt H, Hofbauer N, Ludwig G, Matzke-Hajek G, Ries M (Eds): Rote Liste gefährdeter Tiere, Pflanzen und Pilze Deutschlands. Band 4: Wirbellose Tiere (Teil 2). Naturschutz und Biologische Vielfalt 70(4): 301-32…
Polydesmus inconstans Latzel, 1883	Polydesmus inconstans Latzel, 1883	Germany (Bavaria)	DD	D	Current	Spelda J (2004) Rote Liste gefährdeter Hundert- und Tausendfüßer (Myriapoda: Chilopoda, Diplopoda) Bayerns. Schriftenreihe Bayerisches Landesamt für Umweltschutz 166: 339-342.
Polydesmus inconstans Latzel, 1883	Polydesmus inconstans Latzel, 1883	Germany (Baden-Württemberg)	NT	R4	Current	Spelda J (1998) Provisorische Rote Liste der in Baden-Württemberg gefährdeten Hundert- und Tausendfüßer (Myriapoda: Chilopoda, Diplopoda), Stand: August 1997. In: Köppel C, Rennwald E, Hirneisen N (Eds): Rote Listen auf CD-ROM. Deutschland, Österreich, Schweiz, Liechtenstein, Südtirol. Verlag für interaktive Medien, Gaggenau.
Polydesmus monticola Latzel, 1884	Polydesmus monticola Latzel, 1884	Germany	LC	*	Current	Reip, HS, Spelda J, Voigtländer K, Decker P, Lindner N (2016): Rote Liste und Gesamtartenliste der Doppelfüßer (Myriapoda: Diplopoda) Deutschlands. - In: Gruttke H, Binot-Hafke M, Balzer S, Haupt H, Hofbauer N, Ludwig G, Matzke-Hajek G, Ries M (Eds): Rote Liste gefährdeter Tiere, Pflanzen und Pilze Deutschlands. Band 4: Wirbellose Tiere (Teil 2). Naturschutz und Biologische Vielfalt 70(4): 301-32…
Polydesmus superus (Latzel, 1884)	Brachydesmus superus Latzel, 1884	Germany (Baden-Württemberg)	LC		Current	Spelda J (1998) Provisorische Rote Liste der in Baden-Württemberg gefährdeten Hundert- und Tausendfüßer (Myriapoda: Chilopoda, Diplopoda), Stand: August 1997. In: Köppel C, Rennwald E, Hirneisen N (Eds): Rote Listen auf CD-ROM. Deutschland, Österreich, Schweiz, Liechtenstein, Südtirol. Verlag für interaktive Medien, Gaggenau.
Polydesmus testaceus C. L. Koch, 1847	Propolydesmus testaceus (C. L. Koch, 1847)	Germany (Saxony Anhalt)	DD	D	Previous	Voigtländer K (2004b) Rote Liste der Doppelfüßer (Diplopoda) des Landes Sachsen-Anhalt. - Berichte des Landesamtes für Umweltschutz Sachsen-Anhalt 39: 178-180.
Polydesmus testaceus C. L. Koch, 1847	Propolydesmus testaceus (C. L. Koch, 1847)	Germany (Baden-Württemberg)	LC		Current	Spelda J (1998) Provisorische Rote Liste der in Baden-Württemberg gefährdeten Hundert- und Tausendfüßer (Myriapoda: Chilopoda, Diplopoda), Stand: August 1997. In: Köppel C, Rennwald E, Hirneisen N (Eds): Rote Listen auf CD-ROM. Deutschland, Österreich, Schweiz, Liechtenstein, Südtirol. Verlag für interaktive Medien, Gaggenau.
Propolydesmus germanicus (Verhoeff, 1896)	Propolydesmus germanicus (Verhoeff, 1896)	Germany	CR	1	Current	Reip, HS, Spelda J, Voigtländer K, Decker P, Lindner N (2016): Rote Liste und Gesamtartenliste der Doppelfüßer (Myriapoda: Diplopoda) Deutschlands. - In: Gruttke H, Binot-Hafke M, Balzer S, Haupt H, Hofbauer N, Ludwig G, Matzke-Hajek G, Ries M (Eds): Rote Liste gefährdeter Tiere, Pflanzen und Pilze Deutschlands. Band 4: Wirbellose Tiere (Teil 2). Naturschutz und Biologische Vielfalt 70(4): 301-32…
Propolydesmus germanicus (Verhoeff, 1896)	Propolydesmus germanicus (Verhoeff, 1896)	Germany (Saxony Anhalt)	NT	R	Current	Voigtländer K, Lindner EN, Decker P (in press) Doppelfüßer (Diplopoda). In: Landesamt für Umweltschutz Sachsen-Anhalt (Eds): Rote Listen Sachsen-Anhalt. Berichte des Landesamtes für Umweltschutz Sachsen-Anhalt 4.
Propolydesmus germanicus (Verhoeff, 1896)	Propolydesmus germanicus (Verhoeff, 1896)	Czech Republic	EN		Current	Hejda R, Farkač J, Chobot K (2017) Červený Seznam Ohrožených Druhů České Republiky Bezobratlí. Priroda, Prague, 308 pp.
Polydesmus germanicus Verhoeff, 1896	Propolydesmus germanicus (Verhoeff, 1896)	Czech Republic	NT		Previous	Kocourek P (2005) Diplopoda (mnohonozky). In: Farkac J, Kral 0, Skorpik M (Eds) Cerveny seznam ohrorenych druhu Ceske republiky. BezobratlL [in Czech with English abstract]. Agentura ochrany pHrody a krajiny CR, Praha: 108-109.
Propolydesmus helveticus (Verhoeff, 1894)	Propolydesmus helveticus (Verhoeff, 1894)	Germany	LC	*	Current	Reip, HS, Spelda J, Voigtländer K, Decker P, Lindner N (2016): Rote Liste und Gesamtartenliste der Doppelfüßer (Myriapoda: Diplopoda) Deutschlands. - In: Gruttke H, Binot-Hafke M, Balzer S, Haupt H, Hofbauer N, Ludwig G, Matzke-Hajek G, Ries M (Eds): Rote Liste gefährdeter Tiere, Pflanzen und Pilze Deutschlands. Band 4: Wirbellose Tiere (Teil 2). Naturschutz und Biologische Vielfalt 70(4): 301-32…
Polydesmus helveticus (Verhoeff, 1894)	Propolydesmus helveticus (Verhoeff, 1894)	Germany (Baden-Württemberg)	LC		Current	Spelda J (1998) Provisorische Rote Liste der in Baden-Württemberg gefährdeten Hundert- und Tausendfüßer (Myriapoda: Chilopoda, Diplopoda), Stand: August 1997. In: Köppel C, Rennwald E, Hirneisen N (Eds): Rote Listen auf CD-ROM. Deutschland, Österreich, Schweiz, Liechtenstein, Südtirol. Verlag für interaktive Medien, Gaggenau.
Propolydesmus testaceus (C. L. Koch, 1847)	Propolydesmus testaceus (C. L. Koch, 1847)	Germany	LC	*	Current	Reip, HS, Spelda J, Voigtländer K, Decker P, Lindner N (2016): Rote Liste und Gesamtartenliste der Doppelfüßer (Myriapoda: Diplopoda) Deutschlands. - In: Gruttke H, Binot-Hafke M, Balzer S, Haupt H, Hofbauer N, Ludwig G, Matzke-Hajek G, Ries M (Eds): Rote Liste gefährdeter Tiere, Pflanzen und Pilze Deutschlands. Band 4: Wirbellose Tiere (Teil 2). Naturschutz und Biologische Vielfalt 70(4): 301-32…
Propolydesmus testaceus (C. L. Koch, 1847)	Propolydesmus testaceus (C. L. Koch, 1847)	Germany (Saxony Anhalt)	VU	3	Current	Voigtländer K, Lindner EN, Decker P (in press) Doppelfüßer (Diplopoda). In: Landesamt für Umweltschutz Sachsen-Anhalt (Eds): Rote Listen Sachsen-Anhalt. Berichte des Landesamtes für Umweltschutz Sachsen-Anhalt 4.
Propolydesmus testaceus (C. L. Koch, 1847)	Propolydesmus testaceus (C. L. Koch, 1847)	Great Britain	NT		Current	Natural England (2015) A review of the millipedes (Diplopoda), centipedes (Chilopoda) and woodlice (Isopoda) of Great Britain. Species status number 23. Natural England, London, 170 pp.
Propolydesmus testaceus (C. L. Koch, 1847)	Propolydesmus testaceus (C. L. Koch, 1847)	Czech Republic	VU		Current	Hejda R, Farkač J, Chobot K (2017) Červený Seznam Ohrožených Druhů České Republiky Bezobratlí. Priroda, Prague, 308 pp.
Schizoturanius dimitriewi (Timotheew, 1897)	Schizoturanius dimitriewi (Timotheew, 1897)	Russia (Altai Republic)	VU	3	Current	Altai University (2016) Red Book of Altai Territory. Volume 2. Rare and endangered species of animals. Publishing House Altai University, Barnaul, 312 pp.
Pyrgodesmidae
Adisiella circularis Golovatch, 2000	Adisiella circularis Golovatch, 2000	Brazil	LC		Current	MMA – Ministério do Meio Ambiente (2014) Portaria n 444, de 17 de dezembro de 2014. Lista Nacional Oficial de Espécies da Fauna Ameaçadas de Extinção. Diário Oficial da União 245(1): 121-126.
Adisiella geniculata Golovatch, 2000	Adisiella geniculata Golovatch, 2000	Brazil	LC		Current	MMA – Ministério do Meio Ambiente (2014) Portaria n 444, de 17 de dezembro de 2014. Lista Nacional Oficial de Espécies da Fauna Ameaçadas de Extinção. Diário Oficial da União 245(1): 121-126.
Adisiella piffae Golovatch, 2001	Adisiella piffae Golovatch, 2001	Brazil	LC		Current	MMA – Ministério do Meio Ambiente (2014) Portaria n 444, de 17 de dezembro de 2014. Lista Nacional Oficial de Espécies da Fauna Ameaçadas de Extinção. Diário Oficial da União 245(1): 121-126.
Docodesmus amazonicus Golovatch, 1997	Docodesmus amazonicus Golovatch, 1997	Brazil	DD		Current	MMA – Ministério do Meio Ambiente (2014) Portaria n 444, de 17 de dezembro de 2014. Lista Nacional Oficial de Espécies da Fauna Ameaçadas de Extinção. Diário Oficial da União 245(1): 121-126.
Docodesmus hirudiformis Golovatch, 2000	Docodesmus hirudiformis Golovatch, 2000	Brazil	LC		Current	MMA – Ministério do Meio Ambiente (2014) Portaria n 444, de 17 de dezembro de 2014. Lista Nacional Oficial de Espécies da Fauna Ameaçadas de Extinção. Diário Oficial da União 245(1): 121-126.
Enantigonodesmus adisi Golovatch, 1997	Enantigonodesmus adisi Golovatch, 1997	Brazil	LC		Current	MMA – Ministério do Meio Ambiente (2014) Portaria n 444, de 17 de dezembro de 2014. Lista Nacional Oficial de Espécies da Fauna Ameaçadas de Extinção. Diário Oficial da União 245(1): 121-126.
Hyperothrix orophura Attems, 1900	Hyperothrix orophura Attems, 1900	IUCN	VU		Current	IUCN (2019) The IUCN Red List of Threatened Species. Version 2019-2. http://www.iucnredlist.org
Myrmecodesmus duodecimlobatus (Golovatch, 1996)	Myrmecodesmus duodecimlobatus (Golovatch, 1996)	Brazil	LC		Current	MMA – Ministério do Meio Ambiente (2014) Portaria n 444, de 17 de dezembro de 2014. Lista Nacional Oficial de Espécies da Fauna Ameaçadas de Extinção. Diário Oficial da União 245(1): 121-126.
Myrmecodesmus minusculus (Golovatch, 1996)	Myrmecodesmus minusculus (Golovatch, 1996)	Brazil	LC		Current	MMA – Ministério do Meio Ambiente (2014) Portaria n 444, de 17 de dezembro de 2014. Lista Nacional Oficial de Espécies da Fauna Ameaçadas de Extinção. Diário Oficial da União 245(1): 121-126.
Poratia digitata (Porat, 1889)	Poratia digitata (Porat, 1889)	Norway	NA		Current	Henriksen S, Hilmo O (2015) Norwegian Red List of Species 2015 – methods and results. Norwegian Biodiversity Information Centre, Norway.
Pseudoporatia perplexa Golovatch, 2000	Pseudoporatia perplexa Golovatch, 2000	Brazil	LC		Current	MMA – Ministério do Meio Ambiente (2014) Portaria n 444, de 17 de dezembro de 2014. Lista Nacional Oficial de Espécies da Fauna Ameaçadas de Extinção. Diário Oficial da União 245(1): 121-126.
Tauricollarium biramosum Golovatch, 2000	Tauricollarium biramosum Golovatch, 2000	Brazil	LC		Current	MMA – Ministério do Meio Ambiente (2014) Portaria n 444, de 17 de dezembro de 2014. Lista Nacional Oficial de Espécies da Fauna Ameaçadas de Extinção. Diário Oficial da União 245(1): 121-126.
Tauricollarium uniramosum Golovatch, 2000	Tauricollarium uniramosum Golovatch, 2000	Brazil	LC		Current	MMA – Ministério do Meio Ambiente (2014) Portaria n 444, de 17 de dezembro de 2014. Lista Nacional Oficial de Espécies da Fauna Ameaçadas de Extinção. Diário Oficial da União 245(1): 121-126.
Yporangiella stygius Schubart, 1946	Yporangiella stygius Schubart, 1946	Brazil	VU		Current	MMA – Ministério do Meio Ambiente (2014) Portaria n 444, de 17 de dezembro de 2014. Lista Nacional Oficial de Espécies da Fauna Ameaçadas de Extinção. Diário Oficial da União 245(1): 121-126.
Yporangiella stygius Schubart, 1946	Yporangiella stygius Schubart, 1946	Brazil	DD		To be published	To be published
Yporangiella stygius Schubart, 1946	Yporangiella stygius Schubart, 1946	Brazil	VU		Previous	MMA – Ministério do Meio Ambiente (2003) Instrução normativa n 003, de 26 de maio de 2003. Lista Nacional das Espécies da Fauna Brasileira Ameaçadas de Extinção. Diário Oficial da União 28/5/2003 (1): 88-97.
Trichopolydesmidae
Caucasodesmus svetlanae Golovatch & Vanden Spiegel, 2015	Caucasodesmus svetlanae Golovatch & Vanden Spiegel, 2015	Russia (Sevastopol)	VU	3	Current	The Red Data Book of Sevastopol (2019) Kaliningrad, Sevastopov: ROST-DOAFK Publ. 432 p. [in Russian]. https://www.zin.ru/animalia/coleoptera/pdf/sevastopol_red_book_2018.pdf
Polyxenida
Lophoproctidae
Lophoturus adisi Ishii, Duy-Jacquemin & Condé, 1999	Lophoturus adisi Ishii, Duy-Jacquemin & Condé, 1999	Brazil	LC		Current	MMA – Ministério do Meio Ambiente (2014) Portaria n 444, de 17 de dezembro de 2014. Lista Nacional Oficial de Espécies da Fauna Ameaçadas de Extinção. Diário Oficial da União 245(1): 121-126.
Polyxenidae
Macroxenodes amazonicus Ishii, Duy-Jacquemin & Condé, 1999	Macroxenodes amazonicus Ishii, Duy-Jacquemin & Condé, 1999	Brazil	LC		Current	MMA – Ministério do Meio Ambiente (2014) Portaria n 444, de 17 de dezembro de 2014. Lista Nacional Oficial de Espécies da Fauna Ameaçadas de Extinção. Diário Oficial da União 245(1): 121-126.
Polyxenus lagurus (Linnaeus, 1758)	Polyxenus lagurus (Linnaeus, 1758)	Russia (Altai Republic)	VU	3	Current	Altai University (2016) Red Book of Altai Territory. Volume 2. Rare and endangered species of animals. Publishing House Altai University, Barnaul, 312 pp.
Polyxenus lagurus (Linnaeus, 1758)	Polyxenus lagurus (Linnaeus, 1758)	Norway	LC		Current	Henriksen S, Hilmo O (2015) Norwegian Red List of Species 2015 – methods and results. Norwegian Biodiversity Information Centre, Norway.
Polyxenus lagurus (Linnaeus, 1758)	Polyxenus lagurus (Linnaeus, 1758)	Germany	LC	*	Current	Reip, HS, Spelda J, Voigtländer K, Decker P, Lindner N (2016): Rote Liste und Gesamtartenliste der Doppelfüßer (Myriapoda: Diplopoda) Deutschlands. - In: Gruttke H, Binot-Hafke M, Balzer S, Haupt H, Hofbauer N, Ludwig G, Matzke-Hajek G, Ries M (Eds): Rote Liste gefährdeter Tiere, Pflanzen und Pilze Deutschlands. Band 4: Wirbellose Tiere (Teil 2). Naturschutz und Biologische Vielfalt 70(4): 301-32…
Polyxenus lagurus (Linnaeus, 1758)	Polyxenus lagurus (Linnaeus, 1758)	Germany (Baden-Württemberg)	LC		Current	Spelda J (1998) Provisorische Rote Liste der in Baden-Württemberg gefährdeten Hundert- und Tausendfüßer (Myriapoda: Chilopoda, Diplopoda), Stand: August 1997. In: Köppel C, Rennwald E, Hirneisen N (Eds): Rote Listen auf CD-ROM. Deutschland, Österreich, Schweiz, Liechtenstein, Südtirol. Verlag für interaktive Medien, Gaggenau.
Polyzoniida
Polyzoniidae
Polyzonium germanicum Brandt, 1837	Polyzonium germanicum Brandt, 1837	Russia (Republic of Komi)	VU	3	Current	The Red Data Book of the Republic of Komi (2019) Syktyvkar: Institute of Biology of Komi Science Centre of the Ural Branch of the Russian Academy of Sciences Publ. 791 p. [in Russian]. https://ib.komisc.ru/add/rb/types/?id=187
Polyzonium germanicum Brandt, 1837	Polyzonium germanicum Brandt, 1837	Russia (Tver Area)	EN	2	Current	The Red Data Book of the Tver Area (2016) 2nd edition. Tver: Tverskoi Pechatnyi Dvor Publ. 400 p. [in Russian].
Polyzonium germanicum Brandt, 1837	Polyzonium germanicum Brandt, 1837	Germany	LC	*	Current	Reip, HS, Spelda J, Voigtländer K, Decker P, Lindner N (2016): Rote Liste und Gesamtartenliste der Doppelfüßer (Myriapoda: Diplopoda) Deutschlands. - In: Gruttke H, Binot-Hafke M, Balzer S, Haupt H, Hofbauer N, Ludwig G, Matzke-Hajek G, Ries M (Eds): Rote Liste gefährdeter Tiere, Pflanzen und Pilze Deutschlands. Band 4: Wirbellose Tiere (Teil 2). Naturschutz und Biologische Vielfalt 70(4): 301-32…
Polyzonium germanicum Brandt, 1837	Polyzonium germanicum Brandt, 1837	Germany (Baden-Württemberg)	NT	R4	Current	Spelda J (1998) Provisorische Rote Liste der in Baden-Württemberg gefährdeten Hundert- und Tausendfüßer (Myriapoda: Chilopoda, Diplopoda), Stand: August 1997. In: Köppel C, Rennwald E, Hirneisen N (Eds): Rote Listen auf CD-ROM. Deutschland, Österreich, Schweiz, Liechtenstein, Südtirol. Verlag für interaktive Medien, Gaggenau.
Siphonotidae
Rhinotus albifrons Mauriès, 1980	Rhinotus albifrons Mauriès, 1980	IUCN	CR		Current	IUCN (2019) The IUCN Red List of Threatened Species. Version 2019-2. http://www.iucnredlist.org
Rhinotus crassiceps (Attems, 1900)	Rhinotus crassiceps (Attems, 1900)	IUCN	VU		Current	IUCN (2019) The IUCN Red List of Threatened Species. Version 2019-2. http://www.iucnredlist.org
Rhinotus densepilosus Golovatch & Korsos, 1992	Rhinotus densepilosus Golovatch & Korsos, 1992	IUCN	EN		Current	IUCN (2019) The IUCN Red List of Threatened Species. Version 2019-2. http://www.iucnredlist.org
Rhinotus vanmoli Mauriès, 1980	Rhinotus vanmoli Mauriès, 1980	IUCN	EN		Current	IUCN (2019) The IUCN Red List of Threatened Species. Version 2019-2. http://www.iucnredlist.org
Siphonophorida
Siphonophoridae
Gonatotrichus silhouettensis (Mauriès, 1980)	Gonatotrichus silhouettensis (Mauriès, 1980)	IUCN	EN		Current	IUCN (2019) The IUCN Red List of Threatened Species. Version 2019-2. http://www.iucnredlist.org
Pterozonium braueri (Attems, 1900)	Pterozonium braueri (Attems, 1900)	IUCN	VU		Current	IUCN (2019) The IUCN Red List of Threatened Species. Version 2019-2. http://www.iucnredlist.org
Pterozonium tropiphorum (Attems, 1900)	Pterozonium tropiphorum (Attems, 1900)	IUCN	EN		Current	IUCN (2019) The IUCN Red List of Threatened Species. Version 2019-2. http://www.iucnredlist.org
Siphonophora hebetunguis (Attems, 1951)	Siphonophora hebetunguis (Attems, 1951)	Brazil	DD		Current	MMA – Ministério do Meio Ambiente (2014) Portaria n 444, de 17 de dezembro de 2014. Lista Nacional Oficial de Espécies da Fauna Ameaçadas de Extinção. Diário Oficial da União 245(1): 121-126.
Sphaerotheriida
Arthrosphaeridae
Microsphaerotherium anjozorobe Wesener, 2009	Microsphaerotherium anjozorobe Wesener, 2009	IUCN	CR		Current	IUCN (2019) The IUCN Red List of Threatened Species. Version 2019-2. http://www.iucnredlist.org
Microsphaerotherium ivohibiense Wesener & VandenSpiegel, 2007	Microsphaerotherium ivohibiense Wesener & VandenSpiegel, 2007	IUCN	LC		Current	IUCN (2019) The IUCN Red List of Threatened Species. Version 2019-2. http://www.iucnredlist.org
Sphaeromimus andohahela Wesener, 2014	Sphaeromimus andohahela Wesener, 2014	IUCN	NT		Current	IUCN (2019) The IUCN Red List of Threatened Species. Version 2019-2. http://www.iucnredlist.org
Sphaeromimus andrahomana Wesener, 2014	Sphaeromimus andrahomana Wesener, 2014	IUCN	CR		Current	IUCN (2019) The IUCN Red List of Threatened Species. Version 2019-2. http://www.iucnredlist.org
Sphaeromimus inexpectatus Wesener & Sierwald, 2005	Sphaeromimus inexpectatus Wesener & Sierwald, 2005	IUCN	EN		Current	IUCN (2019) The IUCN Red List of Threatened Species. Version 2019-2. http://www.iucnredlist.org
Sphaeromimus ivohibe Wesener, 2014	Sphaeromimus ivohibe Wesener, 2014	IUCN	LC		Current	IUCN (2019) The IUCN Red List of Threatened Species. Version 2019-2. http://www.iucnredlist.org
Sphaeromimus lavasoa Wesener, 2014	Sphaeromimus lavasoa Wesener, 2014	IUCN	CR		Current	IUCN (2019) The IUCN Red List of Threatened Species. Version 2019-2. http://www.iucnredlist.org
Sphaeromimus musicus (Saussure & Zehntner, 1897)	Sphaeromimus musicus (Saussure & Zehntner, 1897)	IUCN	LC		Current	IUCN (2019) The IUCN Red List of Threatened Species. Version 2019-2. http://www.iucnredlist.org
Sphaeromimus saintelucei Wesener, 2014	Sphaeromimus saintelucei Wesener, 2014	IUCN	CR		Current	IUCN (2019) The IUCN Red List of Threatened Species. Version 2019-2. http://www.iucnredlist.org
Sphaeromimus splendidus Wesener & Sierwald, 2005	Sphaeromimus splendidus Wesener & Sierwald, 2005	IUCN	CR		Current	IUCN (2019) The IUCN Red List of Threatened Species. Version 2019-2. http://www.iucnredlist.org
Sphaeromimus titanus Wesener, 2014	Sphaeromimus titanus Wesener, 2014	IUCN	CR		Current	IUCN (2019) The IUCN Red List of Threatened Species. Version 2019-2. http://www.iucnredlist.org
Sphaeromimus vatovavy Wesener, 2014	Sphaeromimus vatovavy Wesener, 2014	IUCN	DD		Current	IUCN (2019) The IUCN Red List of Threatened Species. Version 2019-2. http://www.iucnredlist.org
Zoosphaerium actaeon (White, 1859)	Zoosphaerium actaeon (White, 1859)	IUCN	DD		Current	IUCN (2019) The IUCN Red List of Threatened Species. Version 2019-2. http://www.iucnredlist.org
Zoosphaerium album Wesener, 2009	Zoosphaerium album Wesener, 2009	IUCN	NT		Current	IUCN (2019) The IUCN Red List of Threatened Species. Version 2019-2. http://www.iucnredlist.org
Zoosphaerium alluaudi (Saussure & Zehntner, 1902)	Zoosphaerium alluaudi (Saussure & Zehntner, 1902)	IUCN	CR		Current	IUCN (2019) The IUCN Red List of Threatened Species. Version 2019-2. http://www.iucnredlist.org
Zoosphaerium amabile Wesener, 2009	Zoosphaerium amabile Wesener, 2009	IUCN	NT		Current	IUCN (2019) The IUCN Red List of Threatened Species. Version 2019-2. http://www.iucnredlist.org
Zoosphaerium ambrense Wesener, 2009	Zoosphaerium ambrense Wesener, 2009	IUCN	LC		Current	IUCN (2019) The IUCN Red List of Threatened Species. Version 2019-2. http://www.iucnredlist.org
Zoosphaerium analavelona Wesener, 2009	Zoosphaerium analavelona Wesener, 2009	IUCN	NT		Current	IUCN (2019) The IUCN Red List of Threatened Species. Version 2019-2. http://www.iucnredlist.org
Zoosphaerium anale (Saussure & Zehntner, 1897)	Zoosphaerium anale (Saussure & Zehntner, 1897)	IUCN	DD		Current	IUCN (2019) The IUCN Red List of Threatened Species. Version 2019-2. http://www.iucnredlist.org
Zoosphaerium anomalum (Saussure & Zehntner, 1902)	Zoosphaerium anomalum (Saussure & Zehntner, 1902)	IUCN	DD		Current	IUCN (2019) The IUCN Red List of Threatened Species. Version 2019-2. http://www.iucnredlist.org
Zoosphaerium arborealis Wesener & Sierwald, 2005	Zoosphaerium arborealis Wesener & Sierwald, 2005	IUCN	EN		Current	IUCN (2019) The IUCN Red List of Threatened Species. Version 2019-2. http://www.iucnredlist.org
Zoosphaerium aureum Wesener, 2009	Zoosphaerium aureum Wesener, 2009	IUCN	LC		Current	IUCN (2019) The IUCN Red List of Threatened Species. Version 2019-2. http://www.iucnredlist.org
Zoosphaerium bambusoides Wesener & Bespalova, 2010	Zoosphaerium bambusoides Wesener & Bespalova, 2010	IUCN	NT		Current	IUCN (2019) The IUCN Red List of Threatened Species. Version 2019-2. http://www.iucnredlist.org
Zoosphaerium bilobum Wesener, 2009	Zoosphaerium bilobum Wesener, 2009	IUCN	NT		Current	IUCN (2019) The IUCN Red List of Threatened Species. Version 2019-2. http://www.iucnredlist.org
Zoosphaerium blandum (Saussure & Zehntner, 1902)	Zoosphaerium blandum (Saussure & Zehntner, 1902)	IUCN	LC		Current	IUCN (2019) The IUCN Red List of Threatened Species. Version 2019-2. http://www.iucnredlist.org
Zoosphaerium broelemanni Wesener, 2009	Zoosphaerium broelemanni Wesener, 2009	IUCN	DD		Current	IUCN (2019) The IUCN Red List of Threatened Species. Version 2019-2. http://www.iucnredlist.org
Zoosphaerium campanulatum (Saussure & Zehntner, 1902)	Zoosphaerium campanulatum (Saussure & Zehntner, 1902)	IUCN	DD		Current	IUCN (2019) The IUCN Red List of Threatened Species. Version 2019-2. http://www.iucnredlist.org
Zoosphaerium coquerelianum (Saussure & Zehntner, 1902)	Zoosphaerium coquerelianum (Saussure & Zehntner, 1902)	IUCN	DD		Current	IUCN (2019) The IUCN Red List of Threatened Species. Version 2019-2. http://www.iucnredlist.org
Zoosphaerium corystoides Wesener, 2009	Zoosphaerium corystoides Wesener, 2009	IUCN	LC		Current	IUCN (2019) The IUCN Red List of Threatened Species. Version 2019-2. http://www.iucnredlist.org
Zoosphaerium crassum (Butler, 1878)	Zoosphaerium crassum (Butler, 1878)	IUCN	DD		Current	IUCN (2019) The IUCN Red List of Threatened Species. Version 2019-2. http://www.iucnredlist.org
Zoosphaerium darthvaderi Wesener & Bespalova, 2010	Zoosphaerium darthvaderi Wesener & Bespalova, 2010	IUCN	CR		Current	IUCN (2019) The IUCN Red List of Threatened Species. Version 2019-2. http://www.iucnredlist.org
Zoosphaerium denticulatum Wesener, 2009	Zoosphaerium denticulatum Wesener, 2009	IUCN	NT		Current	IUCN (2019) The IUCN Red List of Threatened Species. Version 2019-2. http://www.iucnredlist.org
Zoosphaerium discolor Wesener, 2009	Zoosphaerium discolor Wesener, 2009	IUCN	LC		Current	IUCN (2019) The IUCN Red List of Threatened Species. Version 2019-2. http://www.iucnredlist.org
Zoosphaerium elegans (Lenz, 1881)	Zoosphaerium elegans (Lenz, 1881)	IUCN	DD		Current	IUCN (2019) The IUCN Red List of Threatened Species. Version 2019-2. http://www.iucnredlist.org
Zoosphaerium endemicum Wesener, 2009	Zoosphaerium endemicum Wesener, 2009	IUCN	NT		Current	IUCN (2019) The IUCN Red List of Threatened Species. Version 2019-2. http://www.iucnredlist.org
Zoosphaerium fisheri Wesener, 2009	Zoosphaerium fisheri Wesener, 2009	IUCN	NT		Current	IUCN (2019) The IUCN Red List of Threatened Species. Version 2019-2. http://www.iucnredlist.org
Zoosphaerium fraternarium Jeekel, 1999	Zoosphaerium fraternarium Jeekel, 1999	IUCN	DD		Current	IUCN (2019) The IUCN Red List of Threatened Species. Version 2019-2. http://www.iucnredlist.org
Zoosphaerium glabrum (Butler, 1873)	Zoosphaerium glabrum (Butler, 1873)	IUCN	DD		Current	IUCN (2019) The IUCN Red List of Threatened Species. Version 2019-2. http://www.iucnredlist.org
Zoosphaerium haackeri Wesener, 2009	Zoosphaerium haackeri Wesener, 2009	IUCN	NT		Current	IUCN (2019) The IUCN Red List of Threatened Species. Version 2019-2. http://www.iucnredlist.org
Zoosphaerium heleios Wesener & Bespalova, 2010	Zoosphaerium heleios Wesener & Bespalova, 2010	IUCN	CR		Current	IUCN (2019) The IUCN Red List of Threatened Species. Version 2019-2. http://www.iucnredlist.org
Zoosphaerium hippocastanum (Gervais, 1847)	Zoosphaerium hippocastanum (Gervais, 1847)	IUCN	DD		Current	IUCN (2019) The IUCN Red List of Threatened Species. Version 2019-2. http://www.iucnredlist.org
Zoosphaerium ignotum Wesener, 2009	Zoosphaerium ignotum Wesener, 2009	IUCN	DD		Current	IUCN (2019) The IUCN Red List of Threatened Species. Version 2019-2. http://www.iucnredlist.org
Zoosphaerium immane (Karsch, 1881)	Zoosphaerium immane (Karsch, 1881)	IUCN	DD		Current	IUCN (2019) The IUCN Red List of Threatened Species. Version 2019-2. http://www.iucnredlist.org
Zoosphaerium isalo Wesener, 2009	Zoosphaerium isalo Wesener, 2009	IUCN	NT		Current	IUCN (2019) The IUCN Red List of Threatened Species. Version 2019-2. http://www.iucnredlist.org
Zoosphaerium lambertoni (Brölemann, 1922)	Zoosphaerium lambertoni (Brölemann, 1922)	IUCN	DD		Current	IUCN (2019) The IUCN Red List of Threatened Species. Version 2019-2. http://www.iucnredlist.org
Zoosphaerium lamprinum (Butler, 1878)	Zoosphaerium lamprinum (Butler, 1878)	IUCN	DD		Current	IUCN (2019) The IUCN Red List of Threatened Species. Version 2019-2. http://www.iucnredlist.org
Zoosphaerium latum (Butler, 1872)	Zoosphaerium latum (Butler, 1872)	IUCN	DD		Current	IUCN (2019) The IUCN Red List of Threatened Species. Version 2019-2. http://www.iucnredlist.org
Zoosphaerium libidinosum (Saussure & Zehntner, 1897)	Zoosphaerium libidinosum (Saussure & Zehntner, 1897)	IUCN	LC		Current	IUCN (2019) The IUCN Red List of Threatened Species. Version 2019-2. http://www.iucnredlist.org
Zoosphaerium micropilligerum Wesener, 2009	Zoosphaerium micropilligerum Wesener, 2009	IUCN	LC		Current	IUCN (2019) The IUCN Red List of Threatened Species. Version 2019-2. http://www.iucnredlist.org
Zoosphaerium mitoho Wesener, 2009	Zoosphaerium mitoho Wesener, 2009	IUCN	NT		Current	IUCN (2019) The IUCN Red List of Threatened Species. Version 2019-2. http://www.iucnredlist.org
Zoosphaerium muscorum Wesener & Bespalova, 2010	Zoosphaerium muscorum Wesener & Bespalova, 2010	IUCN	NT		Current	IUCN (2019) The IUCN Red List of Threatened Species. Version 2019-2. http://www.iucnredlist.org
Zoosphaerium neptunus (Butler, 1872)	Zoosphaerium neptunus (Butler, 1872)	IUCN	LC		Current	IUCN (2019) The IUCN Red List of Threatened Species. Version 2019-2. http://www.iucnredlist.org
Zoosphaerium piligerum (Saussure & Zehntner, 1897)	Zoosphaerium piligerum (Saussure & Zehntner, 1897)	IUCN	CR		Current	IUCN (2019) The IUCN Red List of Threatened Species. Version 2019-2. http://www.iucnredlist.org
Zoosphaerium platylabum (Saussure & Zehntner, 1897)	Zoosphaerium platylabum (Saussure & Zehntner, 1897)	IUCN	LC		Current	IUCN (2019) The IUCN Red List of Threatened Species. Version 2019-2. http://www.iucnredlist.org
Zoosphaerium priapus (Saussure & Zehntner, 1897)	Zoosphaerium priapus (Saussure & Zehntner, 1897)	IUCN	CR		Current	IUCN (2019) The IUCN Red List of Threatened Species. Version 2019-2. http://www.iucnredlist.org
Zoosphaerium pseudoblandum Wesener, 2009	Zoosphaerium pseudoblandum Wesener, 2009	IUCN	NT		Current	IUCN (2019) The IUCN Red List of Threatened Species. Version 2019-2. http://www.iucnredlist.org
Zoosphaerium pseudopiligerum Wesener, 2009	Zoosphaerium pseudopiligerum Wesener, 2009	IUCN	LC		Current	IUCN (2019) The IUCN Red List of Threatened Species. Version 2019-2. http://www.iucnredlist.org
Zoosphaerium pseudoplatylabum Wesener, 2009	Zoosphaerium pseudoplatylabum Wesener, 2009	IUCN	NT		Current	IUCN (2019) The IUCN Red List of Threatened Species. Version 2019-2. http://www.iucnredlist.org
Zoosphaerium pseudopriapus Wesener, 2009	Zoosphaerium pseudopriapus Wesener, 2009	IUCN	VU		Current	IUCN (2019) The IUCN Red List of Threatened Species. Version 2019-2. http://www.iucnredlist.org
Zoosphaerium pulchellum Wesener, 2009	Zoosphaerium pulchellum Wesener, 2009	IUCN	LC		Current	IUCN (2019) The IUCN Red List of Threatened Species. Version 2019-2. http://www.iucnredlist.org
Zoosphaerium reflexum (Brölemann, 1922)	Zoosphaerium reflexum (Brölemann, 1922)	IUCN	DD		Current	IUCN (2019) The IUCN Red List of Threatened Species. Version 2019-2. http://www.iucnredlist.org
Zoosphaerium reticulatum (Butler, 1878)	Zoosphaerium reticulatum (Butler, 1878)	IUCN	DD		Current	IUCN (2019) The IUCN Red List of Threatened Species. Version 2019-2. http://www.iucnredlist.org
Zoosphaerium sakanum (Attems, 1910)	Zoosphaerium sakanum (Attems, 1910)	IUCN	DD		Current	IUCN (2019) The IUCN Red List of Threatened Species. Version 2019-2. http://www.iucnredlist.org
Zoosphaerium smaragdinum Wesener, 2009	Zoosphaerium smaragdinum Wesener, 2009	IUCN	NT		Current	IUCN (2019) The IUCN Red List of Threatened Species. Version 2019-2. http://www.iucnredlist.org
Zoosphaerium solitarium Wesener, 2009	Zoosphaerium solitarium Wesener, 2009	IUCN	EN		Current	IUCN (2019) The IUCN Red List of Threatened Species. Version 2019-2. http://www.iucnredlist.org
Zoosphaerium stigmaticum (Butler, 1873)	Zoosphaerium stigmaticum (Butler, 1873)	IUCN	DD		Current	IUCN (2019) The IUCN Red List of Threatened Species. Version 2019-2. http://www.iucnredlist.org
Zoosphaerium subreflexum Jeekel, 1999	Zoosphaerium subreflexum Jeekel, 1999	IUCN	NT		Current	IUCN (2019) The IUCN Red List of Threatened Species. Version 2019-2. http://www.iucnredlist.org
Zoosphaerium tainkintana Wesener, 2009	Zoosphaerium tainkintana Wesener, 2009	IUCN	EN		Current	IUCN (2019) The IUCN Red List of Threatened Species. Version 2019-2. http://www.iucnredlist.org
Zoosphaerium tampolo Wesener, 2009	Zoosphaerium tampolo Wesener, 2009	IUCN	CR		Current	IUCN (2019) The IUCN Red List of Threatened Species. Version 2019-2. http://www.iucnredlist.org
Zoosphaerium testaceum (Olivier, 1792)	Zoosphaerium testaceum (Olivier, 1792)	IUCN	DD		Current	IUCN (2019) The IUCN Red List of Threatened Species. Version 2019-2. http://www.iucnredlist.org
Zoosphaerium tigrioculatum Wesener & Bespalova, 2010	Zoosphaerium tigrioculatum Wesener & Bespalova, 2010	IUCN	LC		Current	IUCN (2019) The IUCN Red List of Threatened Species. Version 2019-2. http://www.iucnredlist.org
Zoosphaerium trichordum Wesener, 2009	Zoosphaerium trichordum Wesener, 2009	IUCN	VU		Current	IUCN (2019) The IUCN Red List of Threatened Species. Version 2019-2. http://www.iucnredlist.org
Zoosphaerium tsingy Wesener, 2009	Zoosphaerium tsingy Wesener, 2009	IUCN	NT		Current	IUCN (2019) The IUCN Red List of Threatened Species. Version 2019-2. http://www.iucnredlist.org
Zoosphaerium villosum Wesener & Sierwald, 2005	Zoosphaerium villosum Wesener & Sierwald, 2005	IUCN	LC		Current	IUCN (2019) The IUCN Red List of Threatened Species. Version 2019-2. http://www.iucnredlist.org
Zoosphaerium viridissimum Wesener, 2009	Zoosphaerium viridissimum Wesener, 2009	IUCN	NT		Current	IUCN (2019) The IUCN Red List of Threatened Species. Version 2019-2. http://www.iucnredlist.org
Zoosphaerium voeltzkowianum (Saussure & Zehntner, 1901)	Zoosphaerium voeltzkowianum (Saussure & Zehntner, 1901)	IUCN	VU		Current	IUCN (2019) The IUCN Red List of Threatened Species. Version 2019-2. http://www.iucnredlist.org
Zoosphaerium xerophilum Wesener, 2009	Zoosphaerium xerophilum Wesener, 2009	IUCN	CR		Current	IUCN (2019) The IUCN Red List of Threatened Species. Version 2019-2. http://www.iucnredlist.org
Zephoroniidae
Sechelliosoma forcipatum (Brölemann, 1896)	Sechelliosoma forcipatum (Brölemann, 1896)	IUCN	EN		Current	IUCN (2019) The IUCN Red List of Threatened Species. Version 2019-2. http://www.iucnredlist.org
Spirobolida
Pachybolidae
Alluviobolus antanosy Wesener, 2009	Alluviobolus antanosy Wesener, 2009	IUCN	EN		Current	IUCN (2019) The IUCN Red List of Threatened Species. Version 2019-2. http://www.iucnredlist.org
Alluviobolus laticlavius Wesener, 2009	Alluviobolus laticlavius Wesener, 2009	IUCN	CR		Current	IUCN (2019) The IUCN Red List of Threatened Species. Version 2019-2. http://www.iucnredlist.org
Alluviobolus tsimelahy Wesener, 2009	Alluviobolus tsimelahy Wesener, 2009	IUCN	EN		Current	IUCN (2019) The IUCN Red List of Threatened Species. Version 2019-2. http://www.iucnredlist.org
Aphistogoniulus aridus Wesener, 2009	Aphistogoniulus aridus Wesener, 2009	IUCN	EN		Current	IUCN (2019) The IUCN Red List of Threatened Species. Version 2019-2. http://www.iucnredlist.org
Aphistogoniulus corallipes (Saussure & Zehntner, 1902)	Aphistogoniulus corallipes (Saussure & Zehntner, 1902)	IUCN	CR		Current	IUCN (2019) The IUCN Red List of Threatened Species. Version 2019-2. http://www.iucnredlist.org
Aphistogoniulus cowani (Butler, 1882)	Aphistogoniulus cowani (Butler, 1882)	IUCN	NT		Current	IUCN (2019) The IUCN Red List of Threatened Species. Version 2019-2. http://www.iucnredlist.org
Aphistogoniulus diabolicus Wesener, 2009	Aphistogoniulus diabolicus Wesener, 2009	IUCN	NT		Current	IUCN (2019) The IUCN Red List of Threatened Species. Version 2019-2. http://www.iucnredlist.org
Aphistogoniulus erythrocephalus (Pocock, 1893)	Aphistogoniulus erythrocephalus (Pocock, 1893)	IUCN	LC		Current	IUCN (2019) The IUCN Red List of Threatened Species. Version 2019-2. http://www.iucnredlist.org
Aphistogoniulus hova (Saussure & Zehntner, 1897)	Aphistogoniulus hova (Saussure & Zehntner, 1897)	IUCN	EN		Current	IUCN (2019) The IUCN Red List of Threatened Species. Version 2019-2. http://www.iucnredlist.org
Aphistogoniulus infernalis Wesener, 2009	Aphistogoniulus infernalis Wesener, 2009	IUCN	EN		Current	IUCN (2019) The IUCN Red List of Threatened Species. Version 2019-2. http://www.iucnredlist.org
Aphistogoniulus jeekeli Decker & Wesener, 2011	Aphistogoniulus jeekeli Decker & Wesener, 2011	IUCN	EN		Current	IUCN (2019) The IUCN Red List of Threatened Species. Version 2019-2. http://www.iucnredlist.org
Aphistogoniulus rubrodorsalis Decker & Wesener, 2011	Aphistogoniulus rubrodorsalis Decker & Wesener, 2011	IUCN	NT		Current	IUCN (2019) The IUCN Red List of Threatened Species. Version 2019-2. http://www.iucnredlist.org
Aphistogoniulus sakalava (Saussure & Zehntner, 1897)	Aphistogoniulus sakalava (Saussure & Zehntner, 1897)	IUCN	DD		Current	IUCN (2019) The IUCN Red List of Threatened Species. Version 2019-2. http://www.iucnredlist.org
Aphistogoniulus sanguineus Wesener, 2009	Aphistogoniulus sanguineus Wesener, 2009	IUCN	EN		Current	IUCN (2019) The IUCN Red List of Threatened Species. Version 2019-2. http://www.iucnredlist.org
Aphistogoniulus vampyrus Wesener, 2009	Aphistogoniulus vampyrus Wesener, 2009	IUCN	LC		Current	IUCN (2019) The IUCN Red List of Threatened Species. Version 2019-2. http://www.iucnredlist.org
Caprobolus andringitra Wesener, 2009	Caprobolus andringitra Wesener, 2009	IUCN	LC		Current	IUCN (2019) The IUCN Red List of Threatened Species. Version 2019-2. http://www.iucnredlist.org
Colossobolus aculeatus Wesener, 2009	Colossobolus aculeatus Wesener, 2009	IUCN	EN		Current	IUCN (2019) The IUCN Red List of Threatened Species. Version 2019-2. http://www.iucnredlist.org
Colossobolus giganteus Wesener, 2009	Colossobolus giganteus Wesener, 2009	IUCN	NT		Current	IUCN (2019) The IUCN Red List of Threatened Species. Version 2019-2. http://www.iucnredlist.org
Colossobolus litoralis Wesener, 2009	Colossobolus litoralis Wesener, 2009	IUCN	CR		Current	IUCN (2019) The IUCN Red List of Threatened Species. Version 2019-2. http://www.iucnredlist.org
Colossobolus minor Wesener, 2009	Colossobolus minor Wesener, 2009	IUCN	CR		Current	IUCN (2019) The IUCN Red List of Threatened Species. Version 2019-2. http://www.iucnredlist.org
Colossobolus oblongopedus Wesener, 2009	Colossobolus oblongopedus Wesener, 2009	IUCN	NT		Current	IUCN (2019) The IUCN Red List of Threatened Species. Version 2019-2. http://www.iucnredlist.org
Colossobolus pseudoaculeatus Wesener, 2009	Colossobolus pseudoaculeatus Wesener, 2009	IUCN	CR		Current	IUCN (2019) The IUCN Red List of Threatened Species. Version 2019-2. http://www.iucnredlist.org
Colossobolus semicyclus Wesener, 2009	Colossobolus semicyclus Wesener, 2009	IUCN	EN		Current	IUCN (2019) The IUCN Red List of Threatened Species. Version 2019-2. http://www.iucnredlist.org
Corallobolus cruentus Wesener, 2009	Corallobolus cruentus Wesener, 2009	IUCN	LC		Current	IUCN (2019) The IUCN Red List of Threatened Species. Version 2019-2. http://www.iucnredlist.org
Eucarlia alluaudi (Brölemann, 1895)	Eucarlia alluaudi (Brölemann, 1895)	IUCN	EX		Current	IUCN (2019) The IUCN Red List of Threatened Species. Version 2019-2. http://www.iucnredlist.org
Eucarlia hoffmani Golvatch & Korsos, 1992	Eucarlia hoffmani Golvatch & Korsos, 1992	IUCN	EN		Current	IUCN (2019) The IUCN Red List of Threatened Species. Version 2019-2. http://www.iucnredlist.org
Eucarlia mauriesi Golvatch & Korsos, 1992	Eucarlia mauriesi Golvatch & Korsos, 1992	IUCN	CR		Current	IUCN (2019) The IUCN Red List of Threatened Species. Version 2019-2. http://www.iucnredlist.org
Eucarlia urophora Pocock, 1893	Eucarlia urophora Pocock, 1893	IUCN	EN		Current	IUCN (2019) The IUCN Red List of Threatened Species. Version 2019-2. http://www.iucnredlist.org
Flagellobolus pauliani Wesener, 2009	Flagellobolus pauliani Wesener, 2009	IUCN	EN		Current	IUCN (2019) The IUCN Red List of Threatened Species. Version 2019-2. http://www.iucnredlist.org
Granitobolus andohahelensis Wesener, 2009	Granitobolus andohahelensis Wesener, 2009	IUCN	NT		Current	IUCN (2019) The IUCN Red List of Threatened Species. Version 2019-2. http://www.iucnredlist.org
Granitobolus endemicus Wesener, 2009	Granitobolus endemicus Wesener, 2009	IUCN	CR		Current	IUCN (2019) The IUCN Red List of Threatened Species. Version 2019-2. http://www.iucnredlist.org
Madabolus maximus Wesener & Enghoff, 2008	Madabolus maximus Wesener & Enghoff, 2008	IUCN	NT		Current	IUCN (2019) The IUCN Red List of Threatened Species. Version 2019-2. http://www.iucnredlist.org
Ostinobolus montanus Wesener, 2009	Ostinobolus montanus Wesener, 2009	IUCN	LC		Current	IUCN (2019) The IUCN Red List of Threatened Species. Version 2019-2. http://www.iucnredlist.org
Ostinobolus rufus Wesener, 2009	Ostinobolus rufus Wesener, 2009	IUCN	NT		Current	IUCN (2019) The IUCN Red List of Threatened Species. Version 2019-2. http://www.iucnredlist.org
Ostinobolus stellaris Wesener, 2009	Ostinobolus stellaris Wesener, 2009	IUCN	LC		Current	IUCN (2019) The IUCN Red List of Threatened Species. Version 2019-2. http://www.iucnredlist.org
Ostinobolus subterraneus Wesener, 2009	Ostinobolus subterraneus Wesener, 2009	IUCN	CR		Current	IUCN (2019) The IUCN Red List of Threatened Species. Version 2019-2. http://www.iucnredlist.org
Pseudocentrobolus aureus Wesener, 2009	Pseudocentrobolus aureus Wesener, 2009	IUCN	NT		Current	IUCN (2019) The IUCN Red List of Threatened Species. Version 2019-2. http://www.iucnredlist.org
Pseudocentrobolus vohibasiensis Wesener, 2009	Pseudocentrobolus vohibasiensis Wesener, 2009	IUCN	NT		Current	IUCN (2019) The IUCN Red List of Threatened Species. Version 2019-2. http://www.iucnredlist.org
Rhinocricus collaris Saussure & Zehntner, 1902	Rhinocricus collaris Saussure & Zehntner, 1902	IUCN	DD		Current	IUCN (2019) The IUCN Red List of Threatened Species. Version 2019-2. http://www.iucnredlist.org
Riotintobolus anomalus Wesener, 2009	Riotintobolus anomalus Wesener, 2009	IUCN	NT		Current	IUCN (2019) The IUCN Red List of Threatened Species. Version 2019-2. http://www.iucnredlist.org
Riotintobolus aridus Wesener, 2009	Riotintobolus aridus Wesener, 2009	IUCN	EN		Current	IUCN (2019) The IUCN Red List of Threatened Species. Version 2019-2. http://www.iucnredlist.org
Riotintobolus mandenensis Wesener, 2009	Riotintobolus mandenensis Wesener, 2009	IUCN	CR		Current	IUCN (2019) The IUCN Red List of Threatened Species. Version 2019-2. http://www.iucnredlist.org
Riotintobolus minutus Wesener, 2009	Riotintobolus minutus Wesener, 2009	IUCN	CR		Current	IUCN (2019) The IUCN Red List of Threatened Species. Version 2019-2. http://www.iucnredlist.org
Sanguinobolus maculosus Wesener, 2009	Sanguinobolus maculosus Wesener, 2009	IUCN	LC		Current	IUCN (2019) The IUCN Red List of Threatened Species. Version 2019-2. http://www.iucnredlist.org
Spiromanes braueri (Attems, 1900)	Spiromanes braueri (Attems, 1900)	IUCN	EN		Current	IUCN (2019) The IUCN Red List of Threatened Species. Version 2019-2. http://www.iucnredlist.org
Spiromanes seychellarum (Saussure & Zehntner, 1902)	Spiromanes seychellarum (Saussure & Zehntner, 1902)	IUCN	EN		Current	IUCN (2019) The IUCN Red List of Threatened Species. Version 2019-2. http://www.iucnredlist.org
Spiromimus albipes Wesener & Enghoff, 2009	Spiromimus albipes Wesener & Enghoff, 2009	IUCN	CR		Current	IUCN (2019) The IUCN Red List of Threatened Species. Version 2019-2. http://www.iucnredlist.org
Spiromimus dorsovittatus (Saussure & Zehntner, 1901)	Spiromimus dorsovittatus (Saussure & Zehntner, 1901)	IUCN	VU		Current	IUCN (2019) The IUCN Red List of Threatened Species. Version 2019-2. http://www.iucnredlist.org
Spiromimus electricus Wesener & Enghoff, 2009	Spiromimus electricus Wesener & Enghoff, 2009	IUCN	LC		Current	IUCN (2019) The IUCN Red List of Threatened Species. Version 2019-2. http://www.iucnredlist.org
Spiromimus grallator Wesener & Enghoff, 2009	Spiromimus grallator Wesener & Enghoff, 2009	IUCN	LC		Current	IUCN (2019) The IUCN Red List of Threatened Species. Version 2019-2. http://www.iucnredlist.org
Spiromimus laticoxalis Wesener & Enghoff, 2009	Spiromimus laticoxalis Wesener & Enghoff, 2009	IUCN	NT		Current	IUCN (2019) The IUCN Red List of Threatened Species. Version 2019-2. http://www.iucnredlist.org
Spiromimus litoralis Wesener & Enghoff, 2009	Spiromimus litoralis Wesener & Enghoff, 2009	IUCN	CR		Current	IUCN (2019) The IUCN Red List of Threatened Species. Version 2019-2. http://www.iucnredlist.org
Spiromimus namoroka Wesener & Enghoff, 2009	Spiromimus namoroka Wesener & Enghoff, 2009	IUCN	VU		Current	IUCN (2019) The IUCN Red List of Threatened Species. Version 2019-2. http://www.iucnredlist.org
Spiromimus scapularis Wesener & Enghoff, 2009	Spiromimus scapularis Wesener & Enghoff, 2009	IUCN	CR		Current	IUCN (2019) The IUCN Red List of Threatened Species. Version 2019-2. http://www.iucnredlist.org
Spiromimus simplex Wesener & Enghoff, 2009	Spiromimus simplex Wesener & Enghoff, 2009	IUCN	NT		Current	IUCN (2019) The IUCN Red List of Threatened Species. Version 2019-2. http://www.iucnredlist.org
Spiromimus triaureus Wesener & Enghoff, 2009	Spiromimus triaureus Wesener & Enghoff, 2009	IUCN	NT		Current	IUCN (2019) The IUCN Red List of Threatened Species. Version 2019-2. http://www.iucnredlist.org
Spiromimus univirgatus Saussure & Zehntner, 1901	Spiromimus univirgatus Saussure & Zehntner, 1901	IUCN	NT		Current	IUCN (2019) The IUCN Red List of Threatened Species. Version 2019-2. http://www.iucnredlist.org
Spiromimus voeltzkowi Saussure & Zehntner, 1901	Spiromimus voeltzkowi Saussure & Zehntner, 1901	IUCN	VU		Current	IUCN (2019) The IUCN Red List of Threatened Species. Version 2019-2. http://www.iucnredlist.org
Zehntnerobolus hoffmani Wesener, 2011	Zehntnerobolus hoffmani Wesener, 2011	IUCN	LC		Current	IUCN (2019) The IUCN Red List of Threatened Species. Version 2019-2. http://www.iucnredlist.org
Zehntnerobolus rubripes (Saussure & Zehntner, 1897)	Zehntnerobolus rubripes (Saussure & Zehntner, 1897)	IUCN	NT		Current	IUCN (2019) The IUCN Red List of Threatened Species. Version 2019-2. http://www.iucnredlist.org
Rhinocricidae
Poecilocricus singularis Schubart, 1962	Poecilocricus singularis Schubart, 1962	Brazil	DD		Current	MMA – Ministério do Meio Ambiente (2014) Portaria n 444, de 17 de dezembro de 2014. Lista Nacional Oficial de Espécies da Fauna Ameaçadas de Extinção. Diário Oficial da União 245(1): 121-126.
Rhinocricus cataractarum Schubart, 1962	Rhinocricus cataractarum Schubart, 1962	Brazil	DD		Current	MMA – Ministério do Meio Ambiente (2014) Portaria n 444, de 17 de dezembro de 2014. Lista Nacional Oficial de Espécies da Fauna Ameaçadas de Extinção. Diário Oficial da União 245(1): 121-126.
Rhinocricus miniatostriatus Schubart, 1962	Rhinocricus miniatostriatus Schubart, 1962	Brazil	DD		Current	MMA – Ministério do Meio Ambiente (2014) Portaria n 444, de 17 de dezembro de 2014. Lista Nacional Oficial de Espécies da Fauna Ameaçadas de Extinção. Diário Oficial da União 245(1): 121-126.
Rhinocricus sanguineostriatus Schubart, 1962	Rhinocricus sanguineostriatus Schubart, 1962	Brazil	LC		Current	MMA – Ministério do Meio Ambiente (2014) Portaria n 444, de 17 de dezembro de 2014. Lista Nacional Oficial de Espécies da Fauna Ameaçadas de Extinção. Diário Oficial da União 245(1): 121-126.
Rhinocricus albiventris Schubart, 1962	Rhinocricus albiventris Schubart, 1962	Brazil	DD		Current	MMA – Ministério do Meio Ambiente (2014) Portaria n 444, de 17 de dezembro de 2014. Lista Nacional Oficial de Espécies da Fauna Ameaçadas de Extinção. Diário Oficial da União 245(1): 121-126.
Rhinocricus aragarcensis Schubart, 1962	Rhinocricus aragarcensis Schubart, 1962	Brazil	DD		Current	MMA – Ministério do Meio Ambiente (2014) Portaria n 444, de 17 de dezembro de 2014. Lista Nacional Oficial de Espécies da Fauna Ameaçadas de Extinção. Diário Oficial da União 245(1): 121-126.
Rhinocricus avanhandavae Schubart, 1951	Rhinocricus avanhandavae Schubart, 1951	Brazil	DD		Current	MMA – Ministério do Meio Ambiente (2014) Portaria n 444, de 17 de dezembro de 2014. Lista Nacional Oficial de Espécies da Fauna Ameaçadas de Extinção. Diário Oficial da União 245(1): 121-126.
Rhinocricus botocudus Schubart, 1962	Rhinocricus botocudus Schubart, 1962	Brazil	DD		Current	MMA – Ministério do Meio Ambiente (2014) Portaria n 444, de 17 de dezembro de 2014. Lista Nacional Oficial de Espécies da Fauna Ameaçadas de Extinção. Diário Oficial da União 245(1): 121-126.
Rhinocricus bromelicola Schubart, 1951	Rhinocricus bromelicola Schubart, 1951	Brazil	DD		Current	MMA – Ministério do Meio Ambiente (2014) Portaria n 444, de 17 de dezembro de 2014. Lista Nacional Oficial de Espécies da Fauna Ameaçadas de Extinção. Diário Oficial da União 245(1): 121-126.
Rhinocricus cachoeirensis Schubart, 1944	Rhinocricus cachoeirensis Schubart, 1944	Brazil	LC		Current	MMA – Ministério do Meio Ambiente (2014) Portaria n 444, de 17 de dezembro de 2014. Lista Nacional Oficial de Espécies da Fauna Ameaçadas de Extinção. Diário Oficial da União 245(1): 121-126.
Rhinocricus chavantinus Schubart, 1958	Rhinocricus chavantinus Schubart, 1958	Brazil	DD		Current	MMA – Ministério do Meio Ambiente (2014) Portaria n 444, de 17 de dezembro de 2014. Lista Nacional Oficial de Espécies da Fauna Ameaçadas de Extinção. Diário Oficial da União 245(1): 121-126.
Rhinocricus civis Schubart, 1951	Rhinocricus civis Schubart, 1951	Brazil	DD		Current	MMA – Ministério do Meio Ambiente (2014) Portaria n 444, de 17 de dezembro de 2014. Lista Nacional Oficial de Espécies da Fauna Ameaçadas de Extinção. Diário Oficial da União 245(1): 121-126.
Rhinocricus divaricatus Schubart, 1951	Rhinocricus divaricatus Schubart, 1951	Brazil	LC		Current	MMA – Ministério do Meio Ambiente (2014) Portaria n 444, de 17 de dezembro de 2014. Lista Nacional Oficial de Espécies da Fauna Ameaçadas de Extinção. Diário Oficial da União 245(1): 121-126.
Rhinocricus electrofasciatus Schubart, 1957	Rhinocricus electrofasciatus Schubart, 1957	Brazil	LC		Current	MMA – Ministério do Meio Ambiente (2014) Portaria n 444, de 17 de dezembro de 2014. Lista Nacional Oficial de Espécies da Fauna Ameaçadas de Extinção. Diário Oficial da União 245(1): 121-126.
Rhinocricus ererensis Schubart, 1947	Rhinocricus ererensis Schubart, 1947	Brazil	LC		Current	MMA – Ministério do Meio Ambiente (2014) Portaria n 444, de 17 de dezembro de 2014. Lista Nacional Oficial de Espécies da Fauna Ameaçadas de Extinção. Diário Oficial da União 245(1): 121-126.
Rhinocricus frutalensis Schubart, 1951	Rhinocricus frutalensis Schubart, 1951	Brazil	DD		Current	MMA – Ministério do Meio Ambiente (2014) Portaria n 444, de 17 de dezembro de 2014. Lista Nacional Oficial de Espécies da Fauna Ameaçadas de Extinção. Diário Oficial da União 245(1): 121-126.
Rhinocricus funebris Schubart, 1951	Rhinocricus funebris Schubart, 1951	Brazil	DD		Current	MMA – Ministério do Meio Ambiente (2014) Portaria n 444, de 17 de dezembro de 2014. Lista Nacional Oficial de Espécies da Fauna Ameaçadas de Extinção. Diário Oficial da União 245(1): 121-126.
Rhinocricus furvus Schubart, 1962	Rhinocricus furvus Schubart, 1962	Brazil	DD		Current	MMA – Ministério do Meio Ambiente (2014) Portaria n 444, de 17 de dezembro de 2014. Lista Nacional Oficial de Espécies da Fauna Ameaçadas de Extinção. Diário Oficial da União 245(1): 121-126.
Rhinocricus gauchus Rodrigues, Otto & Rodrigues, 2012	Rhinocricus gauchus Rodrigues, Otto & Rodrigues, 2012	Brazil	LC		Current	MMA – Ministério do Meio Ambiente (2014) Portaria n 444, de 17 de dezembro de 2014. Lista Nacional Oficial de Espécies da Fauna Ameaçadas de Extinção. Diário Oficial da União 245(1): 121-126.
Rhinocricus glabratus Schubart, 1962	Rhinocricus glabratus Schubart, 1962	Brazil	DD		Current	MMA – Ministério do Meio Ambiente (2014) Portaria n 444, de 17 de dezembro de 2014. Lista Nacional Oficial de Espécies da Fauna Ameaçadas de Extinção. Diário Oficial da União 245(1): 121-126.
Rhinocricus guaritas Rodrigues, Otto & Rodrigues, 2012	Rhinocricus guaritas Rodrigues, Otto & Rodrigues, 2012	Brazil	DD		Current	MMA – Ministério do Meio Ambiente (2014) Portaria n 444, de 17 de dezembro de 2014. Lista Nacional Oficial de Espécies da Fauna Ameaçadas de Extinção. Diário Oficial da União 245(1): 121-126.
Rhinocricus insularis Schubart, 1949	Rhinocricus insularis Schubart, 1949	Brazil	LC		Current	MMA – Ministério do Meio Ambiente (2014) Portaria n 444, de 17 de dezembro de 2014. Lista Nacional Oficial de Espécies da Fauna Ameaçadas de Extinção. Diário Oficial da União 245(1): 121-126.
Rhinocricus itauba Rodrigues, Otto & Rodrigues, 2012	Rhinocricus itauba Rodrigues, Otto & Rodrigues, 2012	Brazil	DD		Current	MMA – Ministério do Meio Ambiente (2014) Portaria n 444, de 17 de dezembro de 2014. Lista Nacional Oficial de Espécies da Fauna Ameaçadas de Extinção. Diário Oficial da União 245(1): 121-126.
Rhinocricus jandirae Schubart, 1944	Rhinocricus jandirae Schubart, 1944	Brazil	DD		Current	MMA – Ministério do Meio Ambiente (2014) Portaria n 444, de 17 de dezembro de 2014. Lista Nacional Oficial de Espécies da Fauna Ameaçadas de Extinção. Diário Oficial da União 245(1): 121-126.
Rhinocricus klossae Schubart, 1958	Rhinocricus klossae Schubart, 1958	Brazil	DD		Current	MMA – Ministério do Meio Ambiente (2014) Portaria n 444, de 17 de dezembro de 2014. Lista Nacional Oficial de Espécies da Fauna Ameaçadas de Extinção. Diário Oficial da União 245(1): 121-126.
Rhinocricus moerens Schubart, 1951	Rhinocricus moerens Schubart, 1951	Brazil	DD		Current	MMA – Ministério do Meio Ambiente (2014) Portaria n 444, de 17 de dezembro de 2014. Lista Nacional Oficial de Espécies da Fauna Ameaçadas de Extinção. Diário Oficial da União 245(1): 121-126.
Rhinocricus mogyanus Schubart, 1944	Rhinocricus mogyanus Schubart, 1944	Brazil	LC		Current	MMA – Ministério do Meio Ambiente (2014) Portaria n 444, de 17 de dezembro de 2014. Lista Nacional Oficial de Espécies da Fauna Ameaçadas de Extinção. Diário Oficial da União 245(1): 121-126.
Rhinocricus nattereri (Humbert & Saussure, 1870)	Rhinocricus nattereri (Humbert & Saussure, 1870)	Brazil	LC		Current	MMA – Ministério do Meio Ambiente (2014) Portaria n 444, de 17 de dezembro de 2014. Lista Nacional Oficial de Espécies da Fauna Ameaçadas de Extinção. Diário Oficial da União 245(1): 121-126.
Rhinocricus occidentalis Schubart, 1951	Rhinocricus occidentalis Schubart, 1951	Brazil	LC		Current	MMA – Ministério do Meio Ambiente (2014) Portaria n 444, de 17 de dezembro de 2014. Lista Nacional Oficial de Espécies da Fauna Ameaçadas de Extinção. Diário Oficial da União 245(1): 121-126.
Rhinocricus padbergi (Verhoeff, 1938)	Rhinocricus padbergi (Verhoeff, 1938)	Brazil	LC		Current	MMA – Ministério do Meio Ambiente (2014) Portaria n 444, de 17 de dezembro de 2014. Lista Nacional Oficial de Espécies da Fauna Ameaçadas de Extinção. Diário Oficial da União 245(1): 121-126.
Rhinocricus padbergi (Verhoeff, 1938)	Rhinocricus padbergi (Verhoeff, 1938)	Brazil	VU		Previous	MMA – Ministério do Meio Ambiente (2003) Instrução normativa n 003, de 26 de maio de 2003. Lista Nacional das Espécies da Fauna Brasileira Ameaçadas de Extinção. Diário Oficial da União 28/5/2003 (1): 88-97.
Rhinocricus procerus Schubart, 1951	Rhinocricus procerus Schubart, 1951	Brazil	DD		Current	MMA – Ministério do Meio Ambiente (2014) Portaria n 444, de 17 de dezembro de 2014. Lista Nacional Oficial de Espécies da Fauna Ameaçadas de Extinção. Diário Oficial da União 245(1): 121-126.
Rhinocricus punctatofasciatus Schubart, 1951	Rhinocricus punctatofasciatus Schubart, 1951	Brazil	LC		Current	MMA – Ministério do Meio Ambiente (2014) Portaria n 444, de 17 de dezembro de 2014. Lista Nacional Oficial de Espécies da Fauna Ameaçadas de Extinção. Diário Oficial da União 245(1): 121-126.
Rhinocricus restingae Schubart, 1951	Rhinocricus restingae Schubart, 1951	Brazil	DD		Current	MMA – Ministério do Meio Ambiente (2014) Portaria n 444, de 17 de dezembro de 2014. Lista Nacional Oficial de Espécies da Fauna Ameaçadas de Extinção. Diário Oficial da União 245(1): 121-126.
Rhinocricus sagatinus Schubart, 1958	Rhinocricus sagatinus Schubart, 1958	Brazil	LC		Current	MMA – Ministério do Meio Ambiente (2014) Portaria n 444, de 17 de dezembro de 2014. Lista Nacional Oficial de Espécies da Fauna Ameaçadas de Extinção. Diário Oficial da União 245(1): 121-126.
Rhinocricus schubarti Hoffman, 1980	Rhinocricus schubarti Hoffman, 1980	Brazil	DD		Current	MMA – Ministério do Meio Ambiente (2014) Portaria n 444, de 17 de dezembro de 2014. Lista Nacional Oficial de Espécies da Fauna Ameaçadas de Extinção. Diário Oficial da União 245(1): 121-126.
Rhinocricus serranus Rodrigues, Otto & Rodrigues, 2012	Rhinocricus serranus Rodrigues, Otto & Rodrigues, 2012	Brazil	LC		Current	MMA – Ministério do Meio Ambiente (2014) Portaria n 444, de 17 de dezembro de 2014. Lista Nacional Oficial de Espécies da Fauna Ameaçadas de Extinção. Diário Oficial da União 245(1): 121-126.
Rhinocricus urukumui Schubart, 1947	Rhinocricus urukumui Schubart, 1947	Brazil	LC		Current	MMA – Ministério do Meio Ambiente (2014) Portaria n 444, de 17 de dezembro de 2014. Lista Nacional Oficial de Espécies da Fauna Ameaçadas de Extinção. Diário Oficial da União 245(1): 121-126.
Rhinocricus vacariensis Rodrigues, Otto & Rodrigues, 2012	Rhinocricus vacariensis Rodrigues, Otto & Rodrigues, 2012	Brazil	DD		Current	MMA – Ministério do Meio Ambiente (2014) Portaria n 444, de 17 de dezembro de 2014. Lista Nacional Oficial de Espécies da Fauna Ameaçadas de Extinção. Diário Oficial da União 245(1): 121-126.
Rhinocricus wygodzinskyi Schubart, 1951	Rhinocricus wygodzinskyi Schubart, 1951	Brazil	DD		Current	MMA – Ministério do Meio Ambiente (2014) Portaria n 444, de 17 de dezembro de 2014. Lista Nacional Oficial de Espécies da Fauna Ameaçadas de Extinção. Diário Oficial da União 245(1): 121-126.
Spiroboleliidae
Hylekobolus albicollaris Wesener, 2009	Hylekobolus albicollaris Wesener, 2009	IUCN	NT		Current	IUCN (2019) The IUCN Red List of Threatened Species. Version 2019-2. http://www.iucnredlist.org
Hylekobolus analavelona Wesener, 2009	Hylekobolus analavelona Wesener, 2009	IUCN	NT		Current	IUCN (2019) The IUCN Red List of Threatened Species. Version 2019-2. http://www.iucnredlist.org
Hylekobolus andasibensis Wesener, 2009	Hylekobolus andasibensis Wesener, 2009	IUCN	CR		Current	IUCN (2019) The IUCN Red List of Threatened Species. Version 2019-2. http://www.iucnredlist.org
Hylekobolus anjanaharibe Wesener, 2009	Hylekobolus anjanaharibe Wesener, 2009	IUCN	LC		Current	IUCN (2019) The IUCN Red List of Threatened Species. Version 2019-2. http://www.iucnredlist.org
Hylekobolus brachiosauroides Wesener, 2009	Hylekobolus brachiosauroides Wesener, 2009	IUCN	NT		Current	IUCN (2019) The IUCN Red List of Threatened Species. Version 2019-2. http://www.iucnredlist.org
Hylekobolus goodmani Wesener, 2009	Hylekobolus goodmani Wesener, 2009	IUCN	NT		Current	IUCN (2019) The IUCN Red List of Threatened Species. Version 2019-2. http://www.iucnredlist.org
Hylekobolus griseus Wesener, 2009	Hylekobolus griseus Wesener, 2009	IUCN	EN		Current	IUCN (2019) The IUCN Red List of Threatened Species. Version 2019-2. http://www.iucnredlist.org
Hylekobolus latifrons Wesener, 2009	Hylekobolus latifrons Wesener, 2009	IUCN	CR		Current	IUCN (2019) The IUCN Red List of Threatened Species. Version 2019-2. http://www.iucnredlist.org
Hylekobolus marojejy Wesener, 2009	Hylekobolus marojejy Wesener, 2009	IUCN	NT		Current	IUCN (2019) The IUCN Red List of Threatened Species. Version 2019-2. http://www.iucnredlist.org
Hylekobolus montanus Wesener, 2009	Hylekobolus montanus Wesener, 2009	IUCN	NT		Current	IUCN (2019) The IUCN Red List of Threatened Species. Version 2019-2. http://www.iucnredlist.org
Hylekobolus rufus Wesener, 2009	Hylekobolus rufus Wesener, 2009	IUCN	NT		Current	IUCN (2019) The IUCN Red List of Threatened Species. Version 2019-2. http://www.iucnredlist.org
Spirobolellus praslinus (Saussure & Zehntner, 1902)	Spirobolellus praslinus (Saussure & Zehntner, 1902)	IUCN	EX		Current	IUCN (2019) The IUCN Red List of Threatened Species. Version 2019-2. http://www.iucnredlist.org
Spirobolellus simplex Golovatch & Korsós, 1992	Spirobolellus simplex Golovatch & Korsós, 1992	IUCN	CR		Current	IUCN (2019) The IUCN Red List of Threatened Species. Version 2019-2. http://www.iucnredlist.org
Spirobolus grandidieri Saussure, 1902	Spirobolus grandidieri Saussure, 1902	IUCN	DD		Current	IUCN (2019) The IUCN Red List of Threatened Species. Version 2019-2. http://www.iucnredlist.org
Spirobolus olympiacus Karsch, 1881	Spirobolus olympiacus Karsch, 1881	IUCN	DD		Current	IUCN (2019) The IUCN Red List of Threatened Species. Version 2019-2. http://www.iucnredlist.org
Spirobolus sikorae Saussure & Zehntner, 1897	Spirobolus sikorae Saussure & Zehntner, 1897	IUCN	DD		Current	IUCN (2019) The IUCN Red List of Threatened Species. Version 2019-2. http://www.iucnredlist.org
Spirostreptida
Cambalopsidae
Plusioglyphiulus boutini Mauriès, 1970	Plusioglyphiulus boutini Mauriès, 1970	IUCN	VU		Current	IUCN (2019) The IUCN Red List of Threatened Species. Version 2019-2. http://www.iucnredlist.org
Pseudonannolenidae
Epinannolene exilio (Brölemann, 1904)	Epinannolene exilio (Brölemann, 1904)	Brazil	LC		Current	MMA – Ministério do Meio Ambiente (2014) Portaria n 444, de 17 de dezembro de 2014. Lista Nacional Oficial de Espécies da Fauna Ameaçadas de Extinção. Diário Oficial da União 245(1): 121-126.
Pseudonannolene ambuatinga Iniesta & Ferreira, 2013	Pseudonannolene ambuatinga Iniesta & Ferreira, 2013	Brazil	EN		Current	MMA – Ministério do Meio Ambiente (2014) Portaria n 444, de 17 de dezembro de 2014. Lista Nacional Oficial de Espécies da Fauna Ameaçadas de Extinção. Diário Oficial da União 245(1): 121-126.
Pseudonannolene ambuatinga Iniesta & Ferreira, 2013	Pseudonannolene ambuatinga Iniesta & Ferreira, 2013	Brazil	EN		To be published	To be published
Pseudonannolene anapophys Fontanetti, 1996	Pseudonannolene anapophys Fontanetti, 1996	Brazil	DD		Current	MMA – Ministério do Meio Ambiente (2014) Portaria n 444, de 17 de dezembro de 2014. Lista Nacional Oficial de Espécies da Fauna Ameaçadas de Extinção. Diário Oficial da União 245(1): 121-126.
Pseudonannolene caatinga Iniesta & Ferreira, 2014	Pseudonannolene caatinga Iniesta & Ferreira, 2014	Brazil	DD		Current	MMA – Ministério do Meio Ambiente (2014) Portaria n 444, de 17 de dezembro de 2014. Lista Nacional Oficial de Espécies da Fauna Ameaçadas de Extinção. Diário Oficial da União 245(1): 121-126.
Pseudonannolene chaimowiczi Fontanetti, 1996	Pseudonannolene chaimowiczi Fontanetti, 1996	Brazil	LC		Current	MMA – Ministério do Meio Ambiente (2014) Portaria n 444, de 17 de dezembro de 2014. Lista Nacional Oficial de Espécies da Fauna Ameaçadas de Extinção. Diário Oficial da União 245(1): 121-126.
Pseudonannolene erikae Iniesta & Ferreira, 2014	Pseudonannolene erikae Iniesta & Ferreira, 2014	Brazil	DD		Current	MMA – Ministério do Meio Ambiente (2014) Portaria n 444, de 17 de dezembro de 2014. Lista Nacional Oficial de Espécies da Fauna Ameaçadas de Extinção. Diário Oficial da União 245(1): 121-126.
Pseudonannolene fontanettiae Iniesta & Ferreira, 2014	Pseudonannolene fontanettiae Iniesta & Ferreira, 2014	Brazil	DD		Current	MMA – Ministério do Meio Ambiente (2014) Portaria n 444, de 17 de dezembro de 2014. Lista Nacional Oficial de Espécies da Fauna Ameaçadas de Extinção. Diário Oficial da União 245(1): 121-126.
Pseudonannolene gogo Iniesta & Ferreira, 2013	Pseudonannolene gogo Iniesta & Ferreira, 2013	Brazil	VU		Current	MMA – Ministério do Meio Ambiente (2014) Portaria n 444, de 17 de dezembro de 2014. Lista Nacional Oficial de Espécies da Fauna Ameaçadas de Extinção. Diário Oficial da União 245(1): 121-126.
Pseudonannolene imbirensis Fontanetti, 1996	Pseudonannolene imbirensis Fontanetti, 1996	Brazil	EN		Current	MMA – Ministério do Meio Ambiente (2014) Portaria n 444, de 17 de dezembro de 2014. Lista Nacional Oficial de Espécies da Fauna Ameaçadas de Extinção. Diário Oficial da União 245(1): 121-126.
Pseudonannolene leopoldoi Iniesta & Ferreira, 2014	Pseudonannolene leopoldoi Iniesta & Ferreira, 2014	Brazil	DD		Current	MMA – Ministério do Meio Ambiente (2014) Portaria n 444, de 17 de dezembro de 2014. Lista Nacional Oficial de Espécies da Fauna Ameaçadas de Extinção. Diário Oficial da União 245(1): 121-126.
Pseudonannolene leucomelas Schubart, 1947	Pseudonannolene leucomelas Schubart, 1947	Brazil	LC		Current	MMA – Ministério do Meio Ambiente (2014) Portaria n 444, de 17 de dezembro de 2014. Lista Nacional Oficial de Espécies da Fauna Ameaçadas de Extinção. Diário Oficial da União 245(1): 121-126.
Pseudonannolene longissima Iniesta & Ferreira, 2014	Pseudonannolene longissima Iniesta & Ferreira, 2014	Brazil	DD		Current	MMA – Ministério do Meio Ambiente (2014) Portaria n 444, de 17 de dezembro de 2014. Lista Nacional Oficial de Espécies da Fauna Ameaçadas de Extinção. Diário Oficial da União 245(1): 121-126.
Pseudonannolene lundi Iniesta & Ferreira, 2015	Pseudonannolene lundi Iniesta & Ferreira, 2015	Brazil	CR		To be published	To be published
Pseudonannolene magna Fontanetti, 2003	Pseudonannolene magna Fontanetti, 2003	Brazil	DD		Current	MMA – Ministério do Meio Ambiente (2014) Portaria n 444, de 17 de dezembro de 2014. Lista Nacional Oficial de Espécies da Fauna Ameaçadas de Extinção. Diário Oficial da União 245(1): 121-126.
Pseudonannolene marconii Iniesta & Ferreira, 2014	Pseudonannolene marconii Iniesta & Ferreira, 2014	Brazil	DD		Current	MMA – Ministério do Meio Ambiente (2014) Portaria n 444, de 17 de dezembro de 2014. Lista Nacional Oficial de Espécies da Fauna Ameaçadas de Extinção. Diário Oficial da União 245(1): 121-126.
Pseudonannolene microzoporus Mauriès, 1987	Pseudonannolene microzoporus Mauriès, 1987	Brazil	DD		Current	MMA – Ministério do Meio Ambiente (2014) Portaria n 444, de 17 de dezembro de 2014. Lista Nacional Oficial de Espécies da Fauna Ameaçadas de Extinção. Diário Oficial da União 245(1): 121-126.
Pseudonannolene robsoni Iniesta & Ferreira, 2014	Pseudonannolene robsoni Iniesta & Ferreira, 2014	Brazil	LC		Current	MMA – Ministério do Meio Ambiente (2014) Portaria n 444, de 17 de dezembro de 2014. Lista Nacional Oficial de Espécies da Fauna Ameaçadas de Extinção. Diário Oficial da União 245(1): 121-126.
Pseudonannolene rolamossa Iniesta & Ferreira, 2013	Pseudonannolene rolamossa Iniesta & Ferreira, 2013	Brazil	LC		Current	MMA – Ministério do Meio Ambiente (2014) Portaria n 444, de 17 de dezembro de 2014. Lista Nacional Oficial de Espécies da Fauna Ameaçadas de Extinção. Diário Oficial da União 245(1): 121-126.
Pseudonannolene rosinei Iniesta & Ferreira, 2014	Pseudonannolene rosinei Iniesta & Ferreira, 2014	Brazil	DD		Current	MMA – Ministério do Meio Ambiente (2014) Portaria n 444, de 17 de dezembro de 2014. Lista Nacional Oficial de Espécies da Fauna Ameaçadas de Extinção. Diário Oficial da União 245(1): 121-126.
Pseudonannolene saguassu Iniesta & Ferreira, 2013	Pseudonannolene saguassu Iniesta & Ferreira, 2013	Brazil	DD		Current	MMA – Ministério do Meio Ambiente (2014) Portaria n 444, de 17 de dezembro de 2014. Lista Nacional Oficial de Espécies da Fauna Ameaçadas de Extinção. Diário Oficial da União 245(1): 121-126.
Pseudonannolene spelaea Iniesta & Ferreira, 2013	Pseudonannolene spelaea Iniesta & Ferreira, 2013	Brazil	CR		Current	MMA – Ministério do Meio Ambiente (2014) Portaria n 444, de 17 de dezembro de 2014. Lista Nacional Oficial de Espécies da Fauna Ameaçadas de Extinção. Diário Oficial da União 245(1): 121-126.
Pseudonannolene spelaea Iniesta & Ferreira 2013	Pseudonannolene spelaea Iniesta & Ferreira 2013	Brazil	CR		To be published	To be published
Pseudonannolene strinatii Mauriès, 1974	Pseudonannolene strinatii Mauriès, 1974	Brazil	LC		Current	MMA – Ministério do Meio Ambiente (2014) Portaria n 444, de 17 de dezembro de 2014. Lista Nacional Oficial de Espécies da Fauna Ameaçadas de Extinção. Diário Oficial da União 245(1): 121-126.
Pseudonannolene taboa Iniesta & Ferreira, 2014	Pseudonannolene taboa Iniesta & Ferreira, 2014	Brazil	DD		Current	MMA – Ministério do Meio Ambiente (2014) Portaria n 444, de 17 de dezembro de 2014. Lista Nacional Oficial de Espécies da Fauna Ameaçadas de Extinção. Diário Oficial da União 245(1): 121-126.
Pseudonannolene tocaiensis Fontanetti, 1996	Pseudonannolene tocaiensis Fontanetti, 1996	Brazil	CR		Current	MMA – Ministério do Meio Ambiente (2014) Portaria n 444, de 17 de dezembro de 2014. Lista Nacional Oficial de Espécies da Fauna Ameaçadas de Extinção. Diário Oficial da União 245(1): 121-126.
Pseudonannolene xavieri Iniesta & Ferreira, 2014	Pseudonannolene xavieri Iniesta & Ferreira, 2014	Brazil	DD		Current	MMA – Ministério do Meio Ambiente (2014) Portaria n 444, de 17 de dezembro de 2014. Lista Nacional Oficial de Espécies da Fauna Ameaçadas de Extinção. Diário Oficial da União 245(1): 121-126.
Spirostreptidae
Calathostreptus fulvus (Schubart, 1960)	Calathostreptus fulvus (Schubart, 1960)	Brazil	LC		Current	MMA – Ministério do Meio Ambiente (2014) Portaria n 444, de 17 de dezembro de 2014. Lista Nacional Oficial de Espécies da Fauna Ameaçadas de Extinção. Diário Oficial da União 245(1): 121-126.
Cearostreptus triangulatus Schubart, 1945	Cearostreptus triangulatus Schubart, 1945	Brazil	LC		Current	MMA – Ministério do Meio Ambiente (2014) Portaria n 444, de 17 de dezembro de 2014. Lista Nacional Oficial de Espécies da Fauna Ameaçadas de Extinção. Diário Oficial da União 245(1): 121-126.
Cladostreptus glieschi (Schubart, 1960)	Cladostreptus glieschi (Schubart, 1960)	Brazil	DD		Current	MMA – Ministério do Meio Ambiente (2014) Portaria n 444, de 17 de dezembro de 2014. Lista Nacional Oficial de Espécies da Fauna Ameaçadas de Extinção. Diário Oficial da União 245(1): 121-126.
Doratogonus annulipes Carl, 1917	Doratogonus annulipes Carl, 1917	IUCN	LC		Current	IUCN (2019) The IUCN Red List of Threatened Species. Version 2019-2. http://www.iucnredlist.org
Doratogonus avius Hamer, 2000	Doratogonus avius Hamer, 2000	IUCN	VU		Current	IUCN (2019) The IUCN Red List of Threatened Species. Version 2019-2. http://www.iucnredlist.org
Doratogonus barbatus Hamer, 2000	Doratogonus barbatus Hamer, 2000	IUCN	VU		Current	IUCN (2019) The IUCN Red List of Threatened Species. Version 2019-2. http://www.iucnredlist.org
Doratogonus bilobatus (Schubart, 1966)	Doratogonus bilobatus (Schubart, 1966)	IUCN	DD		Current	IUCN (2019) The IUCN Red List of Threatened Species. Version 2019-2. http://www.iucnredlist.org
Doratogonus castaneus (Attems, 1928)	Doratogonus castaneus (Attems, 1928)	IUCN	LC		Current	IUCN (2019) The IUCN Red List of Threatened Species. Version 2019-2. http://www.iucnredlist.org
Doratogonus circulus (Attems, 1914)	Doratogonus circulus (Attems, 1914)	IUCN	DD		Current	IUCN (2019) The IUCN Red List of Threatened Species. Version 2019-2. http://www.iucnredlist.org
Doratogonus cristulatus (Porat, 1872)	Doratogonus cristulatus (Porat, 1872)	IUCN	LC		Current	IUCN (2019) The IUCN Red List of Threatened Species. Version 2019-2. http://www.iucnredlist.org
Doratogonus falcatus (Attems, 1928)	Doratogonus falcatus (Attems, 1928)	IUCN	LC		Current	IUCN (2019) The IUCN Red List of Threatened Species. Version 2019-2. http://www.iucnredlist.org
Doratogonus flavifilis (Peters, 1855)	Doratogonus flavifilis (Peters, 1855)	IUCN	LC		Current	IUCN (2019) The IUCN Red List of Threatened Species. Version 2019-2. http://www.iucnredlist.org
Doratogonus furculifer (Lawrence, 1965)	Doratogonus furculifer (Lawrence, 1965)	IUCN	EN		Current	IUCN (2019) The IUCN Red List of Threatened Species. Version 2019-2. http://www.iucnredlist.org
Doratogonus herberti Hamer, 2000	Doratogonus herberti Hamer, 2000	IUCN	VU		Current	IUCN (2019) The IUCN Red List of Threatened Species. Version 2019-2. http://www.iucnredlist.org
Doratogonus hoffmani Hamer, 2000	Doratogonus hoffmani Hamer, 2000	IUCN	VU		Current	IUCN (2019) The IUCN Red List of Threatened Species. Version 2019-2. http://www.iucnredlist.org
Doratogonus infragilis Hamer, 2000	Doratogonus infragilis Hamer, 2000	IUCN	EN		Current	IUCN (2019) The IUCN Red List of Threatened Species. Version 2019-2. http://www.iucnredlist.org
Doratogonus krausi (Lawrence, 1965)	Doratogonus krausi (Lawrence, 1965)	IUCN	LC		Current	IUCN (2019) The IUCN Red List of Threatened Species. Version 2019-2. http://www.iucnredlist.org
Doratogonus levigatus (Attems, 1928)	Doratogonus levigatus (Attems, 1928)	IUCN	LC		Current	IUCN (2019) The IUCN Red List of Threatened Species. Version 2019-2. http://www.iucnredlist.org
Doratogonus liberatus Hamer, 2000	Doratogonus liberatus Hamer, 2000	IUCN	DD		Current	IUCN (2019) The IUCN Red List of Threatened Species. Version 2019-2. http://www.iucnredlist.org
Doratogonus major (Lawrence, 1965)	Doratogonus major (Lawrence, 1965)	IUCN	CR		Current	IUCN (2019) The IUCN Red List of Threatened Species. Version 2019-2. http://www.iucnredlist.org
Doratogonus meridionalis Hamer, 2000	Doratogonus meridionalis Hamer, 2000	IUCN	VU		Current	IUCN (2019) The IUCN Red List of Threatened Species. Version 2019-2. http://www.iucnredlist.org
Doratogonus minor Hamer, 2000	Doratogonus minor Hamer, 2000	IUCN	EN		Current	IUCN (2019) The IUCN Red List of Threatened Species. Version 2019-2. http://www.iucnredlist.org
Doratogonus montanus Hamer, 2000	Doratogonus montanus Hamer, 2000	IUCN	LC		Current	IUCN (2019) The IUCN Red List of Threatened Species. Version 2019-2. http://www.iucnredlist.org
Doratogonus natalensis Hamer, 2000	Doratogonus natalensis Hamer, 2000	IUCN	VU		Current	IUCN (2019) The IUCN Red List of Threatened Species. Version 2019-2. http://www.iucnredlist.org
Doratogonus praealtus Hamer, 2000	Doratogonus praealtus Hamer, 2000	IUCN	DD		Current	IUCN (2019) The IUCN Red List of Threatened Species. Version 2019-2. http://www.iucnredlist.org
Doratogonus precarius Hamer, 2000	Doratogonus precarius Hamer, 2000	IUCN	VU		Current	IUCN (2019) The IUCN Red List of Threatened Species. Version 2019-2. http://www.iucnredlist.org
Doratogonus rubipodus Hamer, 2000	Doratogonus rubipodus Hamer, 2000	IUCN	EN		Current	IUCN (2019) The IUCN Red List of Threatened Species. Version 2019-2. http://www.iucnredlist.org
Doratogonus rugifrons (Attems, 1928)	Doratogonus rugifrons (Attems, 1928)	IUCN	LC		Current	IUCN (2019) The IUCN Red List of Threatened Species. Version 2019-2. http://www.iucnredlist.org
Doratogonus septentrionalis Hamer, 2000	Doratogonus septentrionalis Hamer, 2000	IUCN	EN		Current	IUCN (2019) The IUCN Red List of Threatened Species. Version 2019-2. http://www.iucnredlist.org
Doratogonus stephensi Hamer, 2000	Doratogonus stephensi Hamer, 2000	IUCN	DD		Current	IUCN (2019) The IUCN Red List of Threatened Species. Version 2019-2. http://www.iucnredlist.org
Doratogonus subpartitus (Karsch, 1881)	Doratogonus subpartitus (Karsch, 1881)	IUCN	DD		Current	IUCN (2019) The IUCN Red List of Threatened Species. Version 2019-2. http://www.iucnredlist.org
Doratogonus transvaalensis (Schubart, 1966)	Doratogonus transvaalensis (Schubart, 1966)	IUCN	DD		Current	IUCN (2019) The IUCN Red List of Threatened Species. Version 2019-2. http://www.iucnredlist.org
Doratogonus xanthopus Attems, 1928	Doratogonus xanthopus Attems, 1928	IUCN	LC		Current	IUCN (2019) The IUCN Red List of Threatened Species. Version 2019-2. http://www.iucnredlist.org
Doratogonus zuluensis Hamer, 2000	Doratogonus zuluensis Hamer, 2000	IUCN	EN		Current	IUCN (2019) The IUCN Red List of Threatened Species. Version 2019-2. http://www.iucnredlist.org
Exallostreptus vanzolinii Hoffman, 1988	Exallostreptus vanzolinii Hoffman, 1988	Brazil	DD		Current	MMA – Ministério do Meio Ambiente (2014) Portaria n 444, de 17 de dezembro de 2014. Lista Nacional Oficial de Espécies da Fauna Ameaçadas de Extinção. Diário Oficial da União 245(1): 121-126.
Guaporeptus paradisius Hoffman, 1988	Guaporeptus paradisius Hoffman, 1988	Brazil	DD		Current	MMA – Ministério do Meio Ambiente (2014) Portaria n 444, de 17 de dezembro de 2014. Lista Nacional Oficial de Espécies da Fauna Ameaçadas de Extinção. Diário Oficial da União 245(1): 121-126.
Gymnostreptus acuticollis Hoffman, 1975	Gymnostreptus acuticollis Hoffman, 1975	Brazil	LC		Current	MMA – Ministério do Meio Ambiente (2014) Portaria n 444, de 17 de dezembro de 2014. Lista Nacional Oficial de Espécies da Fauna Ameaçadas de Extinção. Diário Oficial da União 245(1): 121-126.
Gymnostreptus pictus Schubart, 1945	Gymnostreptus pictus Schubart, 1945	Brazil	LC		Current	MMA – Ministério do Meio Ambiente (2014) Portaria n 444, de 17 de dezembro de 2014. Lista Nacional Oficial de Espécies da Fauna Ameaçadas de Extinção. Diário Oficial da União 245(1): 121-126.
Heteropyge araguayensis (Schubart, 1947)	Heteropyge araguayensis (Schubart, 1947)	Brazil	LC		Current	MMA – Ministério do Meio Ambiente (2014) Portaria n 444, de 17 de dezembro de 2014. Lista Nacional Oficial de Espécies da Fauna Ameaçadas de Extinção. Diário Oficial da União 245(1): 121-126.
Orthoporus cluniculus (Humbert & Saussure, 1870)	Orthoporus cluniculus (Humbert & Saussure, 1870)	Brazil	LC		Current	MMA – Ministério do Meio Ambiente (2014) Portaria n 444, de 17 de dezembro de 2014. Lista Nacional Oficial de Espécies da Fauna Ameaçadas de Extinção. Diário Oficial da União 245(1): 121-126.
Orthoporus torquatus (Schubart, 1958)	Orthoporus torquatus (Schubart, 1958)	Brazil	DD		Current	MMA – Ministério do Meio Ambiente (2014) Portaria n 444, de 17 de dezembro de 2014. Lista Nacional Oficial de Espécies da Fauna Ameaçadas de Extinção. Diário Oficial da União 245(1): 121-126.
Orthoporus urucumensis Schubart, 1958	Orthoporus urucumensis Schubart, 1958	Brazil	LC		Current	MMA – Ministério do Meio Ambiente (2014) Portaria n 444, de 17 de dezembro de 2014. Lista Nacional Oficial de Espécies da Fauna Ameaçadas de Extinção. Diário Oficial da União 245(1): 121-126.
Plusioporus gigliotosi Silvestri, 1902	Plusioporus gigliotosi Silvestri, 1902	Brazil	LC		Current	MMA – Ministério do Meio Ambiente (2014) Portaria n 444, de 17 de dezembro de 2014. Lista Nacional Oficial de Espécies da Fauna Ameaçadas de Extinção. Diário Oficial da União 245(1): 121-126.
Plusioporus nigricollis (Schubart, 1947)	Plusioporus nigricollis (Schubart, 1947)	Brazil	DD		Current	MMA – Ministério do Meio Ambiente (2014) Portaria n 444, de 17 de dezembro de 2014. Lista Nacional Oficial de Espécies da Fauna Ameaçadas de Extinção. Diário Oficial da União 245(1): 121-126.
Plusioporus unciger (Schubart, 1960)	Plusioporus unciger (Schubart, 1960)	Brazil	LC		Current	MMA – Ministério do Meio Ambiente (2014) Portaria n 444, de 17 de dezembro de 2014. Lista Nacional Oficial de Espécies da Fauna Ameaçadas de Extinção. Diário Oficial da União 245(1): 121-126.
Principestreptus sulcanus (Karsch, 1881)	Principestreptus sulcanus (Karsch, 1881)	Brazil	DD		Current	MMA – Ministério do Meio Ambiente (2014) Portaria n 444, de 17 de dezembro de 2014. Lista Nacional Oficial de Espécies da Fauna Ameaçadas de Extinção. Diário Oficial da União 245(1): 121-126.
Trichogonostreptus unilineatus (Schubart, 1945)	Trichogonostreptus unilineatus (Schubart, 1945)	Brazil	LC		Current	MMA – Ministério do Meio Ambiente (2014) Portaria n 444, de 17 de dezembro de 2014. Lista Nacional Oficial de Espécies da Fauna Ameaçadas de Extinção. Diário Oficial da União 245(1): 121-126.
Urostreptus carvalhoi (Schubart, 1947)	Urostreptus carvalhoi (Schubart, 1947)	Brazil	LC		Current	MMA – Ministério do Meio Ambiente (2014) Portaria n 444, de 17 de dezembro de 2014. Lista Nacional Oficial de Espécies da Fauna Ameaçadas de Extinção. Diário Oficial da União 245(1): 121-126.
Urostreptus robustus (Verhoeff, 1951)	Urostreptus robustus (Verhoeff, 1951)	Brazil	DD		Current	MMA – Ministério do Meio Ambiente (2014) Portaria n 444, de 17 de dezembro de 2014. Lista Nacional Oficial de Espécies da Fauna Ameaçadas de Extinção. Diário Oficial da União 245(1): 121-126.
Urostreptus tampiitauensis (Schubart, 1947)	Urostreptus tampiitauensis (Schubart, 1947)	Brazil	LC		Current	MMA – Ministério do Meio Ambiente (2014) Portaria n 444, de 17 de dezembro de 2014. Lista Nacional Oficial de Espécies da Fauna Ameaçadas de Extinção. Diário Oficial da União 245(1): 121-126.
Stemmiulida
Stemmiulidae
Eostemmiulus caecus Mauriès, Golovatch & Geoffroy, 2010	Eostemmiulus caecus Mauriès, Golovatch & Geoffroy, 2010	IUCN	CR		Current	IUCN (2019) The IUCN Red List of Threatened Species. Version 2019-2. http://www.iucnredlist.org
Chilopoda
Scutigeromorpha
Scutigeridae
Seychellonema gerlachi Butler, Edgecombe, Ball & Giribet, 2011	Seychellonema gerlachi Butler, Edgecombe, Ball & Giribet, 2011	IUCN	EN		Current	IUCN (2019) The IUCN Red List of Threatened Species. Version 2019-2. http://www.iucnredlist.org
Scutigera coleoptrata (Linnaeus,1758)	Scutigera coleoptrata (Linnaeus,1758)	Germany	LC	*	Current	Decker P, Voigtländer K, Spelda J, Reip HS, Lindner EN (2016) Rote Liste und Gesamtartenliste der Hundertfüßer (Myriapoda: Chilopoda) Deutschlands. In: Gruttke H, Binot-Hafke M, Balzer S, Haupt H, Hofbauer N, Ludwig G, Matzke-Hajek G, Ries M (Eds): Rote Liste Gefährdeter Tiere, Pflanzen und Pilze Deutschlands, Band 4: Wirbellose Tiere (Teil 2). Münster (Landwirtschaftsverlag). Naturschutz und …
Scutigera coleoptrata (Linnaeus,1758)	Scutigera coleoptrata (Linnaeus,1758)	Germany (Baden-Württemberg)	LC		Current	Spelda J (1998) Provisorische Rote Liste der in Baden-Württemberg gefährdeten Hundert- und Tausendfüßer (Myriapoda: Chilopoda, Diplopoda), Stand: August 1997. In: Köppel C, Rennwald E, Hirneisen N (Eds): Rote Listen auf CD-ROM. Deutschland, Österreich, Schweiz, Liechtenstein, Südtirol. Verlag für interaktive Medien, Gaggenau.
Scutigera coleoptrata (Linnaeus,1758)	Scutigera coleoptrata (Linnaeus,1758)	Czech Republic	VU		Current	Hejda R, Farkač J, Chobot K (2017) Červený Seznam Ohrožených Druhů České Republiky Bezobratlí. Priroda, Prague, 308 pp.
Lithobiomorpha
Henicopidae
Lamyctes adisi Zalesskaja, 1994	Lamyctes adisi Zalesskaja, 1994	Brazil	LC		Current	MMA – Ministério do Meio Ambiente (2014) Portaria n 444, de 17 de dezembro de 2014. Lista Nacional Oficial de Espécies da Fauna Ameaçadas de Extinção. Diário Oficial da União 245(1): 121-126.
Lamyctes emarginatus (Newport,1844)	Lamyctes emarginatus (Newport,1844)	Norway	LC		Current	Henriksen S, Hilmo O (2015) Norwegian Red List of Species 2015 – methods and results. Norwegian Biodiversity Information Centre, Norway.
Lamyctes emarginatus (Newport,1844)	Lamyctes emarginatus (Newport,1844)	Germany	NE	◊	Current	Decker P, Voigtländer K, Spelda J, Reip HS, Lindner EN (2016) Rote Liste und Gesamtartenliste der Hundertfüßer (Myriapoda: Chilopoda) Deutschlands. In: Gruttke H, Binot-Hafke M, Balzer S, Haupt H, Hofbauer N, Ludwig G, Matzke-Hajek G, Ries M (Eds): Rote Liste Gefährdeter Tiere, Pflanzen und Pilze Deutschlands, Band 4: Wirbellose Tiere (Teil 2). Münster (Landwirtschaftsverlag). Naturschutz und …
Lamyctes fulvicornis Meinert, 1872	Lamyctes emarginatus (Newport,1844)	Germany (Baden-Württemberg)	LC		Current	Spelda J (1998) Provisorische Rote Liste der in Baden-Württemberg gefährdeten Hundert- und Tausendfüßer (Myriapoda: Chilopoda, Diplopoda), Stand: August 1997. In: Köppel C, Rennwald E, Hirneisen N (Eds): Rote Listen auf CD-ROM. Deutschland, Österreich, Schweiz, Liechtenstein, Südtirol. Verlag für interaktive Medien, Gaggenau.
Lithobiidae
Australobius abbreviatus (Eason,1978)	Australobius abbreviatus (Eason,1978)	IUCN	EN		Current	IUCN (2019) The IUCN Red List of Threatened Species. Version 2019-2. http://www.iucnredlist.org
Australobius inflatitarsis (Eason,1978)	Australobius inflatitarsis (Eason,1978)	IUCN	EN		Current	IUCN (2019) The IUCN Red List of Threatened Species. Version 2019-2. http://www.iucnredlist.org
Australobius sechellarum (Brölemann,1895)	Australobius sechellarum (Brölemann,1895)	IUCN	EN		Current	IUCN (2019) The IUCN Red List of Threatened Species. Version 2019-2. http://www.iucnredlist.org
Eupolybothrus andreevi Matic, 1964	Eupolybothrus andreevi Matic, 1964	Bulgaria	CR		Current	Golemansky V (Ed.) (2011) Red Data Book of the Republic of Bulgaria: Volume 2 – Animals. http://e-ecodb.bas.bg/rdb/en/vol2/
Eupolybothrus grossipes (C.L. Koch,1847)	Eupolybothrus grossipes (C.L. Koch,1847)	Germany	DD	D	Current	Decker P, Voigtländer K, Spelda J, Reip HS, Lindner EN (2016) Rote Liste und Gesamtartenliste der Hundertfüßer (Myriapoda: Chilopoda) Deutschlands. In: Gruttke H, Binot-Hafke M, Balzer S, Haupt H, Hofbauer N, Ludwig G, Matzke-Hajek G, Ries M (Eds): Rote Liste Gefährdeter Tiere, Pflanzen und Pilze Deutschlands, Band 4: Wirbellose Tiere (Teil 2). Münster (Landwirtschaftsverlag). Naturschutz und …
Eupolybothrus grossipes (C.L. Koch,1847)	Eupolybothrus grossipes (C.L. Koch,1847)	Germany (Bavaria)	NT	R	Current	Spelda J (2004) Rote Liste gefährdeter Hundert- und Tausendfüßer (Myriapoda: Chilopoda, Diplopoda) Bayerns. Schriftenreihe Bayerisches Landesamt für Umweltschutz 166: 339-342.
Eupolybothrus leostyges (Verhoeff,1899)	Eupolybothrus leostygis (Verhoeff,1899)	Slovenia	VU	V	Previous	Kos, I (1992) Rdeči seznam ogroženih strig (Myriapoda: Chilopoda) v Sloveniji.The Red List of Endangered Chilopoda (Myriapoda) in Slovenia. Varstvo Narave 17: 137-146.
Eupolybothrus obrovensis (Verhoeff,1930)	Eupolybothrus obrovensis (Verhoeff,1930)	Slovenia	VU	V	Current	Uradni list RS, št. 82/02 z dne 24. 9. 2002 (2002a) Priloga 24: Rdeči seznam strig (Chilopoda)
Eupolybothrus obrovensis (Verhoeff,1930)	Eupolybothrus obrovensis (Verhoeff,1930)	Slovenia	VU	V	Previous	Kos, I (1992) Rdeči seznam ogroženih strig (Myriapoda: Chilopoda) v Sloveniji.The Red List of Endangered Chilopoda (Myriapoda) in Slovenia. Varstvo Narave 17: 137-146.
Eupolybothrus tridentinus (Fanzago,1874)	Eupolybothrus tridentinus (Fanzago,1874)	Germany	LC	*	Current	Decker P, Voigtländer K, Spelda J, Reip HS, Lindner EN (2016) Rote Liste und Gesamtartenliste der Hundertfüßer (Myriapoda: Chilopoda) Deutschlands. In: Gruttke H, Binot-Hafke M, Balzer S, Haupt H, Hofbauer N, Ludwig G, Matzke-Hajek G, Ries M (Eds): Rote Liste Gefährdeter Tiere, Pflanzen und Pilze Deutschlands, Band 4: Wirbellose Tiere (Teil 2). Münster (Landwirtschaftsverlag). Naturschutz und …
Eupolybothrus tridentinus (Fanzago,1874)	Eupolybothrus tridentinus (Fanzago,1874)	Germany (Baden-Württemberg)	LC		Current	Spelda J (1998) Provisorische Rote Liste der in Baden-Württemberg gefährdeten Hundert- und Tausendfüßer (Myriapoda: Chilopoda, Diplopoda), Stand: August 1997. In: Köppel C, Rennwald E, Hirneisen N (Eds): Rote Listen auf CD-ROM. Deutschland, Österreich, Schweiz, Liechtenstein, Südtirol. Verlag für interaktive Medien, Gaggenau.
Eupolybothrus tridentinus (Fanzago,1874)	Eupolybothrus tridentinus (Fanzago,1874)	Czech Republic	VU		Current	Hejda R, Farkač J, Chobot K (2017) Červený Seznam Ohrožených Druhů České Republiky Bezobratlí. Priroda, Prague, 308 pp.
Harpolithobius anodus (Latzel,1880)	Harpolithobius anodus (Latzel,1880)	Germany	EN	R	Current	Decker P, Voigtländer K, Spelda J, Reip HS, Lindner EN (2016) Rote Liste und Gesamtartenliste der Hundertfüßer (Myriapoda: Chilopoda) Deutschlands. In: Gruttke H, Binot-Hafke M, Balzer S, Haupt H, Hofbauer N, Ludwig G, Matzke-Hajek G, Ries M (Eds): Rote Liste Gefährdeter Tiere, Pflanzen und Pilze Deutschlands, Band 4: Wirbellose Tiere (Teil 2). Münster (Landwirtschaftsverlag). Naturschutz und …
Harpolithobius anodus (Latzel,1880)	Harpolithobius anodus (Latzel,1880)	Germany (Bavaria)	NT	R	Current	Spelda J (2004) Rote Liste gefährdeter Hundert- und Tausendfüßer (Myriapoda: Chilopoda, Diplopoda) Bayerns. Schriftenreihe Bayerisches Landesamt für Umweltschutz 166: 339-342.
Harpolithobius anodus (Latzel,1880)	Harpolithobius anodus (Latzel,1880)	Czech Republic	VU		Current	Hejda R, Farkač J, Chobot K (2017) Červený Seznam Ohrožených Druhů České Republiky Bezobratlí. Priroda, Prague, 308 pp.
Harpolithobius calcivagus Verhoeff, 1925	Harpolithobius anodus (Latzel,1880)	Slovenia	NT	R	Current	Uradni list RS, št. 82/02 z dne 24. 9. 2002 (2002a) Priloga 24: Rdeči seznam strig (Chilopoda)
Harpolithobius calcivagus Verhoeff, 1925	Harpolithobius anodus (Latzel,1880)	Slovenia	NT	I	Previous	Kos, I (1992) Rdeči seznam ogroženih strig (Myriapoda: Chilopoda) v Sloveniji.The Red List of Endangered Chilopoda (Myriapoda) in Slovenia. Varstvo Narave 17: 137-146.
Harpolithobius gottscheensis Verhoeff, 1937	Harpolithobius gottscheensis Verhoeff, 1937	Slovenia	NT	R	Current	Uradni list RS, št. 82/02 z dne 24. 9. 2002 (2002a) Priloga 24: Rdeči seznam strig (Chilopoda)
Harpolithobius gottscheensis Verhoeff, 1937	Harpolithobius gottscheensis Verhoeff, 1937	Slovenia	DD	K	Previous	Kos, I (1992) Rdeči seznam ogroženih strig (Myriapoda: Chilopoda) v Sloveniji.The Red List of Endangered Chilopoda (Myriapoda) in Slovenia. Varstvo Narave 17: 137-146.
Lithobius aeruginosus L. Koch, 1862	Lithobius aeruginosus L. Koch, 1862	Germany	LC	*	Current	Decker P, Voigtländer K, Spelda J, Reip HS, Lindner EN (2016) Rote Liste und Gesamtartenliste der Hundertfüßer (Myriapoda: Chilopoda) Deutschlands. In: Gruttke H, Binot-Hafke M, Balzer S, Haupt H, Hofbauer N, Ludwig G, Matzke-Hajek G, Ries M (Eds): Rote Liste Gefährdeter Tiere, Pflanzen und Pilze Deutschlands, Band 4: Wirbellose Tiere (Teil 2). Münster (Landwirtschaftsverlag). Naturschutz und …
Lithobius aeruginosus L. Koch, 1862	Lithobius aeruginosus L. Koch, 1862	Germany (Baden-Württemberg)	LC		Current	Spelda J (1998) Provisorische Rote Liste der in Baden-Württemberg gefährdeten Hundert- und Tausendfüßer (Myriapoda: Chilopoda, Diplopoda), Stand: August 1997. In: Köppel C, Rennwald E, Hirneisen N (Eds): Rote Listen auf CD-ROM. Deutschland, Österreich, Schweiz, Liechtenstein, Südtirol. Verlag für interaktive Medien, Gaggenau.
Lithobius agilis C.L. Koch, 1847	Lithobius agilis C.L. Koch, 1847	Germany	LC	*	Current	Decker P, Voigtländer K, Spelda J, Reip HS, Lindner EN (2016) Rote Liste und Gesamtartenliste der Hundertfüßer (Myriapoda: Chilopoda) Deutschlands. In: Gruttke H, Binot-Hafke M, Balzer S, Haupt H, Hofbauer N, Ludwig G, Matzke-Hajek G, Ries M (Eds): Rote Liste Gefährdeter Tiere, Pflanzen und Pilze Deutschlands, Band 4: Wirbellose Tiere (Teil 2). Münster (Landwirtschaftsverlag). Naturschutz und …
Lithobius agilis C.L. Koch, 1847	Lithobius agilis C.L. Koch, 1847	Germany (Baden-Württemberg)	DD	D	Current	Spelda J (1998) Provisorische Rote Liste der in Baden-Württemberg gefährdeten Hundert- und Tausendfüßer (Myriapoda: Chilopoda, Diplopoda), Stand: August 1997. In: Köppel C, Rennwald E, Hirneisen N (Eds): Rote Listen auf CD-ROM. Deutschland, Österreich, Schweiz, Liechtenstein, Südtirol. Verlag für interaktive Medien, Gaggenau.
Lithobius austriacus (Verhoeff,1937)	Lithobius austriacus (Verhoeff,1937)	Slovenia	CR	R	Current	Uradni list RS, št. 82/02 z dne 24. 9. 2002 (2002a) Priloga 24: Rdeči seznam strig (Chilopoda)
Lithobius austriacus (Verhoeff,1937)	Lithobius austriacus (Verhoeff,1937)	Germany	LC	*	Current	Decker P, Voigtländer K, Spelda J, Reip HS, Lindner EN (2016) Rote Liste und Gesamtartenliste der Hundertfüßer (Myriapoda: Chilopoda) Deutschlands. In: Gruttke H, Binot-Hafke M, Balzer S, Haupt H, Hofbauer N, Ludwig G, Matzke-Hajek G, Ries M (Eds): Rote Liste Gefährdeter Tiere, Pflanzen und Pilze Deutschlands, Band 4: Wirbellose Tiere (Teil 2). Münster (Landwirtschaftsverlag). Naturschutz und …
Lithobius austriacus (Verhoeff,1937)	Lithobius austriacus (Verhoeff,1937)	Germany (Saxony Anhalt)	CR	R	Previous	Voigtländer K (2004a): Rote Liste der Hundertfüßer (Chilopoda) Sachsen-Anhalts. - Berichte des Landesamtes für Umweltschutz Sachsen-Anhalt 39: 175-177.
Lithobius austriacus (Verhoeff,1937)	Lithobius austriacus (Verhoeff,1937)	Germany (Saxony Anhalt)	CR	R	Current	Lindner EN, Voigtländer K, P Decker (in press) Hundertfüßer (Chilopoda). In: Landesamt für Umweltschutz Sachsen-Anhalt (Eds): Rote Listen Sachsen-Anhalt. Berichte des Landesamtes für Umweltschutz Sachsen-Anhalt 4.
Lithobius biunguiculatus Matic & Golemansky, 1965	Lithobius forficatus (Linnaeus, 1758)	Czech Republic	VU		Current	Hejda R, Farkač J, Chobot K (2017) Červený Seznam Ohrožených Druhů České Republiky Bezobratlí. Priroda, Prague, 308 pp.
Lithobius borealis Meinert, 1868	Lithobius borealis Meinert, 1868	Slovenia	NT	R	Current	Uradni list RS, št. 82/02 z dne 24. 9. 2002 (2002a) Priloga 24: Rdeči seznam strig (Chilopoda)
Lithobius borealis Meinert, 1868	Lithobius borealis Meinert, 1868	Slovenia	NT	R	Previous	Kos, I (1992) Rdeči seznam ogroženih strig (Myriapoda: Chilopoda) v Sloveniji.The Red List of Endangered Chilopoda (Myriapoda) in Slovenia. Varstvo Narave 17: 137-146.
Lithobius borealis Meinert, 1868	Lithobius borealis Meinert, 1868	Germany	DD	D	Current	Decker P, Voigtländer K, Spelda J, Reip HS, Lindner EN (2016) Rote Liste und Gesamtartenliste der Hundertfüßer (Myriapoda: Chilopoda) Deutschlands. In: Gruttke H, Binot-Hafke M, Balzer S, Haupt H, Hofbauer N, Ludwig G, Matzke-Hajek G, Ries M (Eds): Rote Liste Gefährdeter Tiere, Pflanzen und Pilze Deutschlands, Band 4: Wirbellose Tiere (Teil 2). Münster (Landwirtschaftsverlag). Naturschutz und …
Lithobius borealis Meinert, 1868	Lithobius borealis Meinert, 1868	Germany (Baden-Württemberg)	NT	R4	Current	Spelda J (1998) Provisorische Rote Liste der in Baden-Württemberg gefährdeten Hundert- und Tausendfüßer (Myriapoda: Chilopoda, Diplopoda), Stand: August 1997. In: Köppel C, Rennwald E, Hirneisen N (Eds): Rote Listen auf CD-ROM. Deutschland, Österreich, Schweiz, Liechtenstein, Südtirol. Verlag für interaktive Medien, Gaggenau.
Lithobius borealis Meinert, 1868	Lithobius borealis Meinert, 1868	Norway	LC		Current	Henriksen S, Hilmo O (2015) Norwegian Red List of Species 2015 – methods and results. Norwegian Biodiversity Information Centre, Norway.
Lithobius burzenlandicus Verhoeff, 1931	Lithobius burzenlandicus Verhoeff, 1931	Czech Republic	VU		Current	Hejda R, Farkač J, Chobot K (2017) Červený Seznam Ohrožených Druhů České Republiky Bezobratlí. Priroda, Prague, 308 pp.
Lithobius calcaratus C.L. Koch, 1844	Lithobius calcaratus C.L. Koch, 1844	Germany	LC	*	Current	Decker P, Voigtländer K, Spelda J, Reip HS, Lindner EN (2016) Rote Liste und Gesamtartenliste der Hundertfüßer (Myriapoda: Chilopoda) Deutschlands. In: Gruttke H, Binot-Hafke M, Balzer S, Haupt H, Hofbauer N, Ludwig G, Matzke-Hajek G, Ries M (Eds): Rote Liste Gefährdeter Tiere, Pflanzen und Pilze Deutschlands, Band 4: Wirbellose Tiere (Teil 2). Münster (Landwirtschaftsverlag). Naturschutz und …
Lithobius calcaratus C.L. Koch, 1844	Lithobius calcaratus C.L. Koch, 1844	Germany (Baden-Württemberg)	LC		Current	Spelda J (1998) Provisorische Rote Liste der in Baden-Württemberg gefährdeten Hundert- und Tausendfüßer (Myriapoda: Chilopoda, Diplopoda), Stand: August 1997. In: Köppel C, Rennwald E, Hirneisen N (Eds): Rote Listen auf CD-ROM. Deutschland, Österreich, Schweiz, Liechtenstein, Südtirol. Verlag für interaktive Medien, Gaggenau.
Lithobius calcaratus C.L. Koch, 1844	Lithobius calcaratus C.L. Koch, 1844	Norway	NE		Current	Henriksen S, Hilmo O (2015) Norwegian Red List of Species 2015 – methods and results. Norwegian Biodiversity Information Centre, Norway.
Lithobius calcaratus C.L. Koch, 1844	Lithobius calcaratus C.L. Koch, 1844	Czech Republic	VU		Current	Hejda R, Farkač J, Chobot K (2017) Červený Seznam Ohrožených Druhů České Republiky Bezobratlí. Priroda, Prague, 308 pp.
Lithobius catascaphius (Verhoeff,1937)	Lithobius catascaphius (Verhoeff,1937)	Greece	EN		Current	Legakis A, Maragos P (2009) The Red Book of endangered animals of Greece. Hellenic Zoological Society, Athens, Greece, 525 pp.
Lithobius crassipes L. Koch, 1862	Lithobius crassipes L. Koch, 1862	Slovenia	CR	R	Current	Uradni list RS, št. 82/02 z dne 24. 9. 2002 (2002a) Priloga 24: Rdeči seznam strig (Chilopoda)
Lithobius crassipes L. Koch, 1862	Lithobius crassipes L. Koch, 1862	Germany	LC	*	Current	Decker P, Voigtländer K, Spelda J, Reip HS, Lindner EN (2016) Rote Liste und Gesamtartenliste der Hundertfüßer (Myriapoda: Chilopoda) Deutschlands. In: Gruttke H, Binot-Hafke M, Balzer S, Haupt H, Hofbauer N, Ludwig G, Matzke-Hajek G, Ries M (Eds): Rote Liste Gefährdeter Tiere, Pflanzen und Pilze Deutschlands, Band 4: Wirbellose Tiere (Teil 2). Münster (Landwirtschaftsverlag). Naturschutz und …
Lithobius crassipes L. Koch, 1862	Lithobius crassipes L. Koch, 1862	Germany (Baden-Württemberg)	LC		Current	Spelda J (1998) Provisorische Rote Liste der in Baden-Württemberg gefährdeten Hundert- und Tausendfüßer (Myriapoda: Chilopoda, Diplopoda), Stand: August 1997. In: Köppel C, Rennwald E, Hirneisen N (Eds): Rote Listen auf CD-ROM. Deutschland, Österreich, Schweiz, Liechtenstein, Südtirol. Verlag für interaktive Medien, Gaggenau.
Lithobius crassipes L. Koch, 1862	Lithobius crassipes L. Koch, 1862	Norway	LC		Current	Henriksen S, Hilmo O (2015) Norwegian Red List of Species 2015 – methods and results. Norwegian Biodiversity Information Centre, Norway.
Lithobius cretaicus Matic, 1980	Lithobius cretaicus Matic, 1980	Greece	CR		Current	Legakis A, Maragos P (2009) The Red Book of endangered animals of Greece. Hellenic Zoological Society, Athens, Greece, 525 pp.
Lithobius curtipes C.L. Koch, 1847	Lithobius curtipes C.L. Koch, 1847	Slovenia	NT	R	Current	Uradni list RS, št. 82/02 z dne 24. 9. 2002 (2002a) Priloga 24: Rdeči seznam strig (Chilopoda)
Lithobius curtipes C.L. Koch, 1847	Lithobius curtipes C.L. Koch, 1847	Germany	LC	*	Current	Decker P, Voigtländer K, Spelda J, Reip HS, Lindner EN (2016) Rote Liste und Gesamtartenliste der Hundertfüßer (Myriapoda: Chilopoda) Deutschlands. In: Gruttke H, Binot-Hafke M, Balzer S, Haupt H, Hofbauer N, Ludwig G, Matzke-Hajek G, Ries M (Eds): Rote Liste Gefährdeter Tiere, Pflanzen und Pilze Deutschlands, Band 4: Wirbellose Tiere (Teil 2). Münster (Landwirtschaftsverlag). Naturschutz und …
Lithobius curtipes C.L. Koch, 1847	Lithobius curtipes C.L. Koch, 1847	Germany (Baden-Württemberg)	LC		Current	Spelda J (1998) Provisorische Rote Liste der in Baden-Württemberg gefährdeten Hundert- und Tausendfüßer (Myriapoda: Chilopoda, Diplopoda), Stand: August 1997. In: Köppel C, Rennwald E, Hirneisen N (Eds): Rote Listen auf CD-ROM. Deutschland, Österreich, Schweiz, Liechtenstein, Südtirol. Verlag für interaktive Medien, Gaggenau.
Lithobius curtipes C.L. Koch, 1847	Lithobius curtipes C.L. Koch, 1847	Germany (Saxony Anhalt)	DD	D	Previous	Voigtländer K (2004a): Rote Liste der Hundertfüßer (Chilopoda) Sachsen-Anhalts. - Berichte des Landesamtes für Umweltschutz Sachsen-Anhalt 39: 175-177.
Lithobius curtipes C.L. Koch, 1847	Lithobius curtipes C.L. Koch, 1847	Germany (Saxony Anhalt)	LC		Current	Lindner EN, Voigtländer K, P Decker (in press) Hundertfüßer (Chilopoda). In: Landesamt für Umweltschutz Sachsen-Anhalt (Eds): Rote Listen Sachsen-Anhalt. Berichte des Landesamtes für Umweltschutz Sachsen-Anhalt 4.
Lithobius curtipes C.L. Koch, 1847	Lithobius curtipes C.L. Koch, 1847	Norway	LC		Current	Henriksen S, Hilmo O (2015) Norwegian Red List of Species 2015 – methods and results. Norwegian Biodiversity Information Centre, Norway.
Lithobius dentatus C.L. Koch, 1844	Lithobius dentatus C.L. Koch, 1844	Germany	LC	*	Current	Decker P, Voigtländer K, Spelda J, Reip HS, Lindner EN (2016) Rote Liste und Gesamtartenliste der Hundertfüßer (Myriapoda: Chilopoda) Deutschlands. In: Gruttke H, Binot-Hafke M, Balzer S, Haupt H, Hofbauer N, Ludwig G, Matzke-Hajek G, Ries M (Eds): Rote Liste Gefährdeter Tiere, Pflanzen und Pilze Deutschlands, Band 4: Wirbellose Tiere (Teil 2). Münster (Landwirtschaftsverlag). Naturschutz und …
Lithobius dentatus C.L. Koch, 1844	Lithobius dentatus C.L. Koch, 1844	Germany (Baden-Württemberg)	LC		Current	Spelda J (1998) Provisorische Rote Liste der in Baden-Württemberg gefährdeten Hundert- und Tausendfüßer (Myriapoda: Chilopoda, Diplopoda), Stand: August 1997. In: Köppel C, Rennwald E, Hirneisen N (Eds): Rote Listen auf CD-ROM. Deutschland, Österreich, Schweiz, Liechtenstein, Südtirol. Verlag für interaktive Medien, Gaggenau.
Lithobius erythrocephalus C.L. Koch, 1847	Lithobius erythrocephalus C.L. Koch, 1847	Slovenia	NT	R	Current	Uradni list RS, št. 82/02 z dne 24. 9. 2002 (2002a) Priloga 24: Rdeči seznam strig (Chilopoda)
Lithobius erythrocephalus C.L. Koch, 1847	Lithobius erythrocephalus C.L. Koch, 1847	Germany	LC	*	Current	Decker P, Voigtländer K, Spelda J, Reip HS, Lindner EN (2016) Rote Liste und Gesamtartenliste der Hundertfüßer (Myriapoda: Chilopoda) Deutschlands. In: Gruttke H, Binot-Hafke M, Balzer S, Haupt H, Hofbauer N, Ludwig G, Matzke-Hajek G, Ries M (Eds): Rote Liste Gefährdeter Tiere, Pflanzen und Pilze Deutschlands, Band 4: Wirbellose Tiere (Teil 2). Münster (Landwirtschaftsverlag). Naturschutz und …
Lithobius erythrocephalus C.L. Koch, 1847	Lithobius erythrocephalus C.L. Koch, 1847	Germany (Baden-Württemberg)	NT	R4	Current	Spelda J (1998) Provisorische Rote Liste der in Baden-Württemberg gefährdeten Hundert- und Tausendfüßer (Myriapoda: Chilopoda, Diplopoda), Stand: August 1997. In: Köppel C, Rennwald E, Hirneisen N (Eds): Rote Listen auf CD-ROM. Deutschland, Österreich, Schweiz, Liechtenstein, Südtirol. Verlag für interaktive Medien, Gaggenau.
Lithobius erythrocephalus C.L. Koch, 1847	Lithobius erythrocephalus C.L. Koch, 1847	Norway	LC		Current	Henriksen S, Hilmo O (2015) Norwegian Red List of Species 2015 – methods and results. Norwegian Biodiversity Information Centre, Norway.
Lithobius forficatus (Linnaeus,1758)	Lithobius forficatus (Linnaeus,1758)	Germany	LC	*	Current	Decker P, Voigtländer K, Spelda J, Reip HS, Lindner EN (2016) Rote Liste und Gesamtartenliste der Hundertfüßer (Myriapoda: Chilopoda) Deutschlands. In: Gruttke H, Binot-Hafke M, Balzer S, Haupt H, Hofbauer N, Ludwig G, Matzke-Hajek G, Ries M (Eds): Rote Liste Gefährdeter Tiere, Pflanzen und Pilze Deutschlands, Band 4: Wirbellose Tiere (Teil 2). Münster (Landwirtschaftsverlag). Naturschutz und …
Lithobius forficatus (Linnaeus,1758)	Lithobius forficatus (Linnaeus,1758)	Germany (Baden-Württemberg)	LC		Current	Spelda J (1998) Provisorische Rote Liste der in Baden-Württemberg gefährdeten Hundert- und Tausendfüßer (Myriapoda: Chilopoda, Diplopoda), Stand: August 1997. In: Köppel C, Rennwald E, Hirneisen N (Eds): Rote Listen auf CD-ROM. Deutschland, Österreich, Schweiz, Liechtenstein, Südtirol. Verlag für interaktive Medien, Gaggenau.
Lithobius forficatus (Linnaeus,1758)	Lithobius forficatus (Linnaeus,1758)	Norway	LC		Current	Henriksen S, Hilmo O (2015) Norwegian Red List of Species 2015 – methods and results. Norwegian Biodiversity Information Centre, Norway.
Lithobius glacialis Verhoeff, 1937	Lithobius glacialis Verhoeff, 1937	Germany	DD	D	Current	Decker P, Voigtländer K, Spelda J, Reip HS, Lindner EN (2016) Rote Liste und Gesamtartenliste der Hundertfüßer (Myriapoda: Chilopoda) Deutschlands. In: Gruttke H, Binot-Hafke M, Balzer S, Haupt H, Hofbauer N, Ludwig G, Matzke-Hajek G, Ries M (Eds): Rote Liste Gefährdeter Tiere, Pflanzen und Pilze Deutschlands, Band 4: Wirbellose Tiere (Teil 2). Münster (Landwirtschaftsverlag). Naturschutz und …
Lithobius glacialis Verhoeff, 1937	Lithobius glacialis Verhoeff, 1937	Germany (Bavaria)	NT	R	Current	Spelda J (2004) Rote Liste gefährdeter Hundert- und Tausendfüßer (Myriapoda: Chilopoda, Diplopoda) Bayerns. Schriftenreihe Bayerisches Landesamt für Umweltschutz 166: 339-342.
Lithobius illyricus Latzel, 1880	Lithobius erythrocephalus C.L. Koch, 1847	Slovenia	NT	R	Current	Uradni list RS, št. 82/02 z dne 24. 9. 2002 (2002a) Priloga 24: Rdeči seznam strig (Chilopoda)
Lithobius illyricus Latzel, 1880	Lithobius erythrocephalus C.L. Koch, 1847	Slovenia	NT	R	Previous	Kos, I (1992) Rdeči seznam ogroženih strig (Myriapoda: Chilopoda) v Sloveniji.The Red List of Endangered Chilopoda (Myriapoda) in Slovenia. Varstvo Narave 17: 137-146.
Lithobius jugoslavicus Matic & Darabantu, 1968	Lithobius jugoslavicus Matic & Darabantu, 1968	Slovenia	DD	K	Current	Uradni list RS, št. 82/02 z dne 24. 9. 2002 (2002a) Priloga 24: Rdeči seznam strig (Chilopoda)
Lithobius jugoslavicus Matic & Darabantu, 1968	Lithobius jugoslavicus Matic & Darabantu, 1968	Slovenia	VU	V	Previous	Kos, I (1992) Rdeči seznam ogroženih strig (Myriapoda: Chilopoda) v Sloveniji.The Red List of Endangered Chilopoda (Myriapoda) in Slovenia. Varstvo Narave 17: 137-146.
Lithobius lapadensis Verhoeff, 1900	Lithobius lapadensis Verhoeff, 1900	Czech Republic	DD		Current	Hejda R, Farkač J, Chobot K (2017) Červený Seznam Ohrožených Druhů České Republiky Bezobratlí. Priroda, Prague, 308 pp.
Lithobius lapidicola Meinert, 1872	Lithobius lapidicola Meinert, 1872	Germany	DD	D	Current	Decker P, Voigtländer K, Spelda J, Reip HS, Lindner EN (2016) Rote Liste und Gesamtartenliste der Hundertfüßer (Myriapoda: Chilopoda) Deutschlands. In: Gruttke H, Binot-Hafke M, Balzer S, Haupt H, Hofbauer N, Ludwig G, Matzke-Hajek G, Ries M (Eds): Rote Liste Gefährdeter Tiere, Pflanzen und Pilze Deutschlands, Band 4: Wirbellose Tiere (Teil 2). Münster (Landwirtschaftsverlag). Naturschutz und …
Lithobius lapidicola Meinert, 1872	Lithobius lapidicola Meinert, 1872	Germany (Baden-Württemberg)	DD	D	Current	Spelda J (1998) Provisorische Rote Liste der in Baden-Württemberg gefährdeten Hundert- und Tausendfüßer (Myriapoda: Chilopoda, Diplopoda), Stand: August 1997. In: Köppel C, Rennwald E, Hirneisen N (Eds): Rote Listen auf CD-ROM. Deutschland, Österreich, Schweiz, Liechtenstein, Südtirol. Verlag für interaktive Medien, Gaggenau.
Lithobius lapidicola Meinert, 1872	Lithobius lapidicola Meinert, 1872	Germany (Bavaria)	DD	D	Current	Spelda J (2004) Rote Liste gefährdeter Hundert- und Tausendfüßer (Myriapoda: Chilopoda, Diplopoda) Bayerns. Schriftenreihe Bayerisches Landesamt für Umweltschutz 166: 339-342.
Lithobius lapidicola Meinert, 1872	Lithobius lapidicola Meinert, 1872	Great Britain	NT		Current	Natural England (2015) A review of the millipedes (Diplopoda), centipedes (Chilopoda) and woodlice (Isopoda) of Great Britain. Species status number 23. Natural England, London, 170 pp.
Lithobius lapidicola Meinert, 1872	Lithobius lapidicola Meinert, 1872	Norway	NA		Current	Henriksen S, Hilmo O (2015) Norwegian Red List of Species 2015 – methods and results. Norwegian Biodiversity Information Centre, Norway.
Lithobius lapidicola Meinert, 1872	Lithobius lapidicola Meinert, 1872	Sweden	NT		Current	Gärdenfors U (ed.) (2010) Rödlistade arter i Sverige 2010 – The 2010 Red List of Swedish Species. ArtDatabanken, SLU, Uppsala.
Lithobius latro Meinert, 1872	Lithobius latro Meinert, 1872	Germany	LC	*	Current	Decker P, Voigtländer K, Spelda J, Reip HS, Lindner EN (2016) Rote Liste und Gesamtartenliste der Hundertfüßer (Myriapoda: Chilopoda) Deutschlands. In: Gruttke H, Binot-Hafke M, Balzer S, Haupt H, Hofbauer N, Ludwig G, Matzke-Hajek G, Ries M (Eds): Rote Liste Gefährdeter Tiere, Pflanzen und Pilze Deutschlands, Band 4: Wirbellose Tiere (Teil 2). Münster (Landwirtschaftsverlag). Naturschutz und …
Lithobius lucifugus L. Koch, 1862	Lithobius lucifugus L. Koch, 1862	Germany	LC	*	Current	Decker P, Voigtländer K, Spelda J, Reip HS, Lindner EN (2016) Rote Liste und Gesamtartenliste der Hundertfüßer (Myriapoda: Chilopoda) Deutschlands. In: Gruttke H, Binot-Hafke M, Balzer S, Haupt H, Hofbauer N, Ludwig G, Matzke-Hajek G, Ries M (Eds): Rote Liste Gefährdeter Tiere, Pflanzen und Pilze Deutschlands, Band 4: Wirbellose Tiere (Teil 2). Münster (Landwirtschaftsverlag). Naturschutz und …
Lithobius lucifugus L. Koch, 1862	Lithobius lucifugus L. Koch, 1862	Germany (Baden-Württemberg)	NT	R4	Current	Spelda J (1998) Provisorische Rote Liste der in Baden-Württemberg gefährdeten Hundert- und Tausendfüßer (Myriapoda: Chilopoda, Diplopoda), Stand: August 1997. In: Köppel C, Rennwald E, Hirneisen N (Eds): Rote Listen auf CD-ROM. Deutschland, Österreich, Schweiz, Liechtenstein, Südtirol. Verlag für interaktive Medien, Gaggenau.
Lithobius lucifugus L. Koch, 1862	Lithobius lucifugus L. Koch, 1862	Sweden	NT		Current	Gärdenfors U (ed.) (2010) Rödlistade arter i Sverige 2010 – The 2010 Red List of Swedish Species. ArtDatabanken, SLU, Uppsala.
Lithobius lusitanus Verhoeff, 1925	Lithobius lusitanus Verhoeff, 1925	Czech Republic	DD		Current	Hejda R, Farkač J, Chobot K (2017) Červený Seznam Ohrožených Druhů České Republiky Bezobratlí. Priroda, Prague, 308 pp.
Lithobius lusitanus valesiacus Verhoeff, 1935	Lithobius valesiacus Verhoeff, 1935	Slovenia	NT	R	Current	Uradni list RS, št. 82/02 z dne 24. 9. 2002 (2002a) Priloga 24: Rdeči seznam strig (Chilopoda)
Lithobius lusitanus valesiacus Verhoeff, 1935	Lithobius valesiacus Verhoeff, 1935	Slovenia	DD	K	Previous	Kos, I (1992) Rdeči seznam ogroženih strig (Myriapoda: Chilopoda) v Sloveniji.The Red List of Endangered Chilopoda (Myriapoda) in Slovenia. Varstvo Narave 17: 137-146.
Lithobius lusitanus valesiacus Verhoeff, 1935	Lithobius valesiacus Verhoeff, 1935	Germany (Baden-Württemberg)	LC		Current	Spelda J (1998) Provisorische Rote Liste der in Baden-Württemberg gefährdeten Hundert- und Tausendfüßer (Myriapoda: Chilopoda, Diplopoda), Stand: August 1997. In: Köppel C, Rennwald E, Hirneisen N (Eds): Rote Listen auf CD-ROM. Deutschland, Österreich, Schweiz, Liechtenstein, Südtirol. Verlag für interaktive Medien, Gaggenau.
Lithobius luteus Loksa, 1948	Lithobius luteus Loksa, 1948	Czech Republic	DD		Current	Hejda R, Farkač J, Chobot K (2017) Červený Seznam Ohrožených Druhů České Republiky Bezobratlí. Priroda, Prague, 308 pp.
Lithobius macilentus L. Koch, 1862	Lithobius macilentus L. Koch, 1862	Germany	LC	*	Current	Decker P, Voigtländer K, Spelda J, Reip HS, Lindner EN (2016) Rote Liste und Gesamtartenliste der Hundertfüßer (Myriapoda: Chilopoda) Deutschlands. In: Gruttke H, Binot-Hafke M, Balzer S, Haupt H, Hofbauer N, Ludwig G, Matzke-Hajek G, Ries M (Eds): Rote Liste Gefährdeter Tiere, Pflanzen und Pilze Deutschlands, Band 4: Wirbellose Tiere (Teil 2). Münster (Landwirtschaftsverlag). Naturschutz und …
Lithobius macilentus L. Koch, 1862	Lithobius macilentus L. Koch, 1862	Germany (Baden-Württemberg)	LC		Current	Spelda J (1998) Provisorische Rote Liste der in Baden-Württemberg gefährdeten Hundert- und Tausendfüßer (Myriapoda: Chilopoda, Diplopoda), Stand: August 1997. In: Köppel C, Rennwald E, Hirneisen N (Eds): Rote Listen auf CD-ROM. Deutschland, Österreich, Schweiz, Liechtenstein, Südtirol. Verlag für interaktive Medien, Gaggenau.
Lithobius macilentus L. Koch, 1862	Lithobius macilentus L. Koch, 1862	Norway	NT		Previous	Djursvoll P (2010) Mangeføttinger - Myriapoda. In: Kålås JA, Viken Å, Henriksen S, Skjelseth S (Eds) Norsk Rødliste for arter 2010. Artsdatabanken, Norge, 223-226.
Lithobius macilentus L. Koch, 1862	Lithobius macilentus L. Koch, 1862	Norway	NT		Previous	Djursvoll P, Meidell B (2006) Mangeføttinger - Myriapoda. In: Kålås JA, Viken Å, Bakken T (Eds) Norsk Rødliste 2006 - 2006 Norwegian Red List. Artsdatabanken, Norway, 207-210.
Lithobius macilentus L. Koch, 1862	Lithobius macilentus L. Koch, 1862	Norway	NT		Current	Henriksen S, Hilmo O (2015) Norwegian Red List of Species 2015 – methods and results. Norwegian Biodiversity Information Centre, Norway.
Lithobius melanops Newport, 1845	Lithobius melanops Newport, 1845	Slovenia	NT	R	Current	Uradni list RS, št. 82/02 z dne 24. 9. 2002 (2002a) Priloga 24: Rdeči seznam strig (Chilopoda)
Lithobius melanops Newport, 1845	Lithobius melanops Newport, 1845	Slovenia	NT	I	Previous	Kos, I (1992) Rdeči seznam ogroženih strig (Myriapoda: Chilopoda) v Sloveniji.The Red List of Endangered Chilopoda (Myriapoda) in Slovenia. Varstvo Narave 17: 137-146.
Lithobius melanops Newport, 1845	Lithobius melanops Newport, 1845	Germany	LC	*	Current	Decker P, Voigtländer K, Spelda J, Reip HS, Lindner EN (2016) Rote Liste und Gesamtartenliste der Hundertfüßer (Myriapoda: Chilopoda) Deutschlands. In: Gruttke H, Binot-Hafke M, Balzer S, Haupt H, Hofbauer N, Ludwig G, Matzke-Hajek G, Ries M (Eds): Rote Liste Gefährdeter Tiere, Pflanzen und Pilze Deutschlands, Band 4: Wirbellose Tiere (Teil 2). Münster (Landwirtschaftsverlag). Naturschutz und …
Lithobius melanops Newport, 1845	Lithobius melanops Newport, 1845	Germany (Baden-Württemberg)	LC		Current	Spelda J (1998) Provisorische Rote Liste der in Baden-Württemberg gefährdeten Hundert- und Tausendfüßer (Myriapoda: Chilopoda, Diplopoda), Stand: August 1997. In: Köppel C, Rennwald E, Hirneisen N (Eds): Rote Listen auf CD-ROM. Deutschland, Österreich, Schweiz, Liechtenstein, Südtirol. Verlag für interaktive Medien, Gaggenau.
Lithobius melanops Newport, 1845	Lithobius melanops Newport, 1845	Germany (Bavaria)	DD	D	Current	Spelda J (2004) Rote Liste gefährdeter Hundert- und Tausendfüßer (Myriapoda: Chilopoda, Diplopoda) Bayerns. Schriftenreihe Bayerisches Landesamt für Umweltschutz 166: 339-342.
Lithobius melanops Newport, 1845	Lithobius melanops Newport, 1845	Norway	LC		Current	Henriksen S, Hilmo O (2015) Norwegian Red List of Species 2015 – methods and results. Norwegian Biodiversity Information Centre, Norway.
Lithobius microporus Verhoeff, 1937	Lithobius lucifugus L. Koch, 1862	Slovenia	VU	V	Current	Uradni list RS, št. 82/02 z dne 24. 9. 2002 (2002a) Priloga 24: Rdeči seznam strig (Chilopoda)
Lithobius microporus Verhoeff, 1937	Lithobius lucifugus L. Koch, 1862	Slovenia	VU	V	Previous	Kos, I (1992) Rdeči seznam ogroženih strig (Myriapoda: Chilopoda) v Sloveniji.The Red List of Endangered Chilopoda (Myriapoda) in Slovenia. Varstvo Narave 17: 137-146.
Lithobius microps Meinert, 1868	Lithobius microps Meinert, 1868	Germany	LC	*	Current	Decker P, Voigtländer K, Spelda J, Reip HS, Lindner EN (2016) Rote Liste und Gesamtartenliste der Hundertfüßer (Myriapoda: Chilopoda) Deutschlands. In: Gruttke H, Binot-Hafke M, Balzer S, Haupt H, Hofbauer N, Ludwig G, Matzke-Hajek G, Ries M (Eds): Rote Liste Gefährdeter Tiere, Pflanzen und Pilze Deutschlands, Band 4: Wirbellose Tiere (Teil 2). Münster (Landwirtschaftsverlag). Naturschutz und …
Lithobius microps Meinert, 1868	Lithobius microps Meinert, 1868	Germany (Baden-Württemberg)	LC		Current	Spelda J (1998) Provisorische Rote Liste der in Baden-Württemberg gefährdeten Hundert- und Tausendfüßer (Myriapoda: Chilopoda, Diplopoda), Stand: August 1997. In: Köppel C, Rennwald E, Hirneisen N (Eds): Rote Listen auf CD-ROM. Deutschland, Österreich, Schweiz, Liechtenstein, Südtirol. Verlag für interaktive Medien, Gaggenau.
Lithobius microps Meinert, 1868	Lithobius microps Meinert, 1868	Norway	LC		Current	Henriksen S, Hilmo O (2015) Norwegian Red List of Species 2015 – methods and results. Norwegian Biodiversity Information Centre, Norway.
Lithobius mucronatus Verhoeff, 1937	Lithobius mucronatus Verhoeff, 1937	Slovenia	VU	V	Current	Uradni list RS, št. 82/02 z dne 24. 9. 2002 (2002a) Priloga 24: Rdeči seznam strig (Chilopoda)
Lithobius mucronatus Verhoeff, 1937	Lithobius mucronatus Verhoeff, 1937	Slovenia	VU	V	Previous	Kos, I (1992) Rdeči seznam ogroženih strig (Myriapoda: Chilopoda) v Sloveniji.The Red List of Endangered Chilopoda (Myriapoda) in Slovenia. Varstvo Narave 17: 137-146.
Lithobius mutabilis L. Koch, 1862	Lithobius mutabilis L. Koch, 1862	Germany	LC	*	Current	Decker P, Voigtländer K, Spelda J, Reip HS, Lindner EN (2016) Rote Liste und Gesamtartenliste der Hundertfüßer (Myriapoda: Chilopoda) Deutschlands. In: Gruttke H, Binot-Hafke M, Balzer S, Haupt H, Hofbauer N, Ludwig G, Matzke-Hajek G, Ries M (Eds): Rote Liste Gefährdeter Tiere, Pflanzen und Pilze Deutschlands, Band 4: Wirbellose Tiere (Teil 2). Münster (Landwirtschaftsverlag). Naturschutz und …
Lithobius mutabilis L. Koch, 1862	Lithobius mutabilis L. Koch, 1862	Germany (Baden-Württemberg)	LC		Current	Spelda J (1998) Provisorische Rote Liste der in Baden-Württemberg gefährdeten Hundert- und Tausendfüßer (Myriapoda: Chilopoda, Diplopoda), Stand: August 1997. In: Köppel C, Rennwald E, Hirneisen N (Eds): Rote Listen auf CD-ROM. Deutschland, Österreich, Schweiz, Liechtenstein, Südtirol. Verlag für interaktive Medien, Gaggenau.
Lithobius muticus C.L. Koch, 1847	Lithobius muticus C.L. Koch, 1847	Germany	LC	*	Current	Decker P, Voigtländer K, Spelda J, Reip HS, Lindner EN (2016) Rote Liste und Gesamtartenliste der Hundertfüßer (Myriapoda: Chilopoda) Deutschlands. In: Gruttke H, Binot-Hafke M, Balzer S, Haupt H, Hofbauer N, Ludwig G, Matzke-Hajek G, Ries M (Eds): Rote Liste Gefährdeter Tiere, Pflanzen und Pilze Deutschlands, Band 4: Wirbellose Tiere (Teil 2). Münster (Landwirtschaftsverlag). Naturschutz und …
Lithobius muticus C.L. Koch, 1847	Lithobius muticus C.L. Koch, 1847	Germany (Baden-Württemberg)	LC		Current	Spelda J (1998) Provisorische Rote Liste der in Baden-Württemberg gefährdeten Hundert- und Tausendfüßer (Myriapoda: Chilopoda, Diplopoda), Stand: August 1997. In: Köppel C, Rennwald E, Hirneisen N (Eds): Rote Listen auf CD-ROM. Deutschland, Österreich, Schweiz, Liechtenstein, Südtirol. Verlag für interaktive Medien, Gaggenau.
Lithobius muticus C.L. Koch, 1847	Lithobius muticus C.L. Koch, 1847	Germany (Saxony Anhalt)	DD	D	Previous	Voigtländer K (2004a): Rote Liste der Hundertfüßer (Chilopoda) Sachsen-Anhalts. - Berichte des Landesamtes für Umweltschutz Sachsen-Anhalt 39: 175-177.
Lithobius muticus C.L. Koch, 1847	Lithobius muticus C.L. Koch, 1847	Germany (Saxony Anhalt)	LC		Current	Lindner EN, Voigtländer K, P Decker (in press) Hundertfüßer (Chilopoda). In: Landesamt für Umweltschutz Sachsen-Anhalt (Eds): Rote Listen Sachsen-Anhalt. Berichte des Landesamtes für Umweltschutz Sachsen-Anhalt 4.
Lithobius nodulipes Latzel, 1880	Lithobius nodulipes Latzel, 1880	Germany	LC	*	Current	Decker P, Voigtländer K, Spelda J, Reip HS, Lindner EN (2016) Rote Liste und Gesamtartenliste der Hundertfüßer (Myriapoda: Chilopoda) Deutschlands. In: Gruttke H, Binot-Hafke M, Balzer S, Haupt H, Hofbauer N, Ludwig G, Matzke-Hajek G, Ries M (Eds): Rote Liste Gefährdeter Tiere, Pflanzen und Pilze Deutschlands, Band 4: Wirbellose Tiere (Teil 2). Münster (Landwirtschaftsverlag). Naturschutz und …
Lithobius nodulipes Latzel, 1880	Lithobius nodulipes Latzel, 1880	Germany (Baden-Württemberg)	LC		Current	Spelda J (1998) Provisorische Rote Liste der in Baden-Württemberg gefährdeten Hundert- und Tausendfüßer (Myriapoda: Chilopoda, Diplopoda), Stand: August 1997. In: Köppel C, Rennwald E, Hirneisen N (Eds): Rote Listen auf CD-ROM. Deutschland, Österreich, Schweiz, Liechtenstein, Südtirol. Verlag für interaktive Medien, Gaggenau.
Lithobius nodulipes Latzel, 1880	Lithobius nodulipes Latzel, 1880	Germany (Saxony Anhalt)	EN	R	Previous	Voigtländer K (2004a): Rote Liste der Hundertfüßer (Chilopoda) Sachsen-Anhalts. - Berichte des Landesamtes für Umweltschutz Sachsen-Anhalt 39: 175-177.
Lithobius nodulipes Latzel, 1880	Lithobius nodulipes Latzel, 1880	Germany (Saxony Anhalt)	LC		Current	Lindner EN, Voigtländer K, P Decker (in press) Hundertfüßer (Chilopoda). In: Landesamt für Umweltschutz Sachsen-Anhalt (Eds): Rote Listen Sachsen-Anhalt. Berichte des Landesamtes für Umweltschutz Sachsen-Anhalt 4.
Lithobius nudus (Matic,1976)	Lithobius nudus (Matic,1976)	Greece	CR		Current	Legakis A, Maragos P (2009) The Red Book of endangered animals of Greece. Hellenic Zoological Society, Athens, Greece, 525 pp.
Lithobius parietum Verhoeff, 1899	Lithobius parietum Verhoeff, 1899	Slovenia	NT	R	Current	Uradni list RS, št. 82/02 z dne 24. 9. 2002 (2002a) Priloga 24: Rdeči seznam strig (Chilopoda)
Lithobius parietum Verhoeff, 1899	Lithobius parietum Verhoeff, 1899	Slovenia	NT	R	Previous	Kos, I (1992) Rdeči seznam ogroženih strig (Myriapoda: Chilopoda) v Sloveniji.The Red List of Endangered Chilopoda (Myriapoda) in Slovenia. Varstvo Narave 17: 137-146.
Lithobius pelidnus Haase, 1880	Lithobius pelidnus Haase, 1880	Slovenia	NT	R	Current	Uradni list RS, št. 82/02 z dne 24. 9. 2002 (2002a) Priloga 24: Rdeči seznam strig (Chilopoda)
Lithobius pelidnus Haase, 1880	Lithobius pelidnus Haase, 1880	Slovenia	NT	R	Previous	Kos, I (1992) Rdeči seznam ogroženih strig (Myriapoda: Chilopoda) v Sloveniji.The Red List of Endangered Chilopoda (Myriapoda) in Slovenia. Varstvo Narave 17: 137-146.
Lithobius pelidnus Haase, 1880	Lithobius pelidnus Haase, 1880	Germany	LC	*	Current	Decker P, Voigtländer K, Spelda J, Reip HS, Lindner EN (2016) Rote Liste und Gesamtartenliste der Hundertfüßer (Myriapoda: Chilopoda) Deutschlands. In: Gruttke H, Binot-Hafke M, Balzer S, Haupt H, Hofbauer N, Ludwig G, Matzke-Hajek G, Ries M (Eds): Rote Liste Gefährdeter Tiere, Pflanzen und Pilze Deutschlands, Band 4: Wirbellose Tiere (Teil 2). Münster (Landwirtschaftsverlag). Naturschutz und …
Lithobius pelidnus Haase, 1880	Lithobius pelidnus Haase, 1880	Germany (Baden-Württemberg)	LC		Current	Spelda J (1998) Provisorische Rote Liste der in Baden-Württemberg gefährdeten Hundert- und Tausendfüßer (Myriapoda: Chilopoda, Diplopoda), Stand: August 1997. In: Köppel C, Rennwald E, Hirneisen N (Eds): Rote Listen auf CD-ROM. Deutschland, Österreich, Schweiz, Liechtenstein, Südtirol. Verlag für interaktive Medien, Gaggenau.
Lithobius pelidnus Haase, 1880	Lithobius pelidnus Haase, 1880	Germany (Saxony Anhalt)	EN	R	Previous	Voigtländer K (2004a): Rote Liste der Hundertfüßer (Chilopoda) Sachsen-Anhalts. - Berichte des Landesamtes für Umweltschutz Sachsen-Anhalt 39: 175-177.
Lithobius pelidnus Haase, 1880	Lithobius pelidnus Haase, 1880	Germany (Saxony Anhalt)	DD	D	Current	Lindner EN, Voigtländer K, P Decker (in press) Hundertfüßer (Chilopoda). In: Landesamt für Umweltschutz Sachsen-Anhalt (Eds): Rote Listen Sachsen-Anhalt. Berichte des Landesamtes für Umweltschutz Sachsen-Anhalt 4.
Lithobius piceus L. Koch, 1862	Lithobius piceus L. Koch, 1862	Slovenia	NT	R	Current	Uradni list RS, št. 82/02 z dne 24. 9. 2002 (2002a) Priloga 24: Rdeči seznam strig (Chilopoda)
Lithobius piceus L. Koch, 1862	Lithobius piceus L. Koch, 1862	Slovenia	NT	R	Previous	Kos, I (1992) Rdeči seznam ogroženih strig (Myriapoda: Chilopoda) v Sloveniji.The Red List of Endangered Chilopoda (Myriapoda) in Slovenia. Varstvo Narave 17: 137-146.
Lithobius piceus L. Koch, 1862	Lithobius piceus L. Koch, 1862	Germany	LC	*	Current	Decker P, Voigtländer K, Spelda J, Reip HS, Lindner EN (2016) Rote Liste und Gesamtartenliste der Hundertfüßer (Myriapoda: Chilopoda) Deutschlands. In: Gruttke H, Binot-Hafke M, Balzer S, Haupt H, Hofbauer N, Ludwig G, Matzke-Hajek G, Ries M (Eds): Rote Liste Gefährdeter Tiere, Pflanzen und Pilze Deutschlands, Band 4: Wirbellose Tiere (Teil 2). Münster (Landwirtschaftsverlag). Naturschutz und …
Lithobius piceus L. Koch, 1862	Lithobius piceus L. Koch, 1862	Germany (Baden-Württemberg)	LC		Current	Spelda J (1998) Provisorische Rote Liste der in Baden-Württemberg gefährdeten Hundert- und Tausendfüßer (Myriapoda: Chilopoda, Diplopoda), Stand: August 1997. In: Köppel C, Rennwald E, Hirneisen N (Eds): Rote Listen auf CD-ROM. Deutschland, Österreich, Schweiz, Liechtenstein, Südtirol. Verlag für interaktive Medien, Gaggenau.
Lithobius planinaensis Matic & Darabantu, 1968	Lithobius tricuspis Meinert, 1872	Slovenia	VU	V	Current	Uradni list RS, št. 82/02 z dne 24. 9. 2002 (2002a) Priloga 24: Rdeči seznam strig (Chilopoda)
Lithobius planinaensis Matic & Darabantu, 1968	Lithobius tricuspis Meinert, 1872	Slovenia	DD	K	Previous	Kos, I (1992) Rdeči seznam ogroženih strig (Myriapoda: Chilopoda) v Sloveniji.The Red List of Endangered Chilopoda (Myriapoda) in Slovenia. Varstvo Narave 17: 137-146.
Lithobius punctulatus C.L. Koch, 1847	Lithobius validus Meinert, 1872	Germany	NT	R	Current	Decker P, Voigtländer K, Spelda J, Reip HS, Lindner EN (2016) Rote Liste und Gesamtartenliste der Hundertfüßer (Myriapoda: Chilopoda) Deutschlands. In: Gruttke H, Binot-Hafke M, Balzer S, Haupt H, Hofbauer N, Ludwig G, Matzke-Hajek G, Ries M (Eds): Rote Liste Gefährdeter Tiere, Pflanzen und Pilze Deutschlands, Band 4: Wirbellose Tiere (Teil 2). Münster (Landwirtschaftsverlag). Naturschutz und …
Lithobius punctulatus C.L. Koch, 1847	Lithobius validus Meinert, 1872	Czech Republic	VU		Current	Hejda R, Farkač J, Chobot K (2017) Červený Seznam Ohrožených Druhů České Republiky Bezobratlí. Priroda, Prague, 308 pp.
Lithobius pusillifrater Verhoeff, 1925	Lithobius lapidicola Meinert, 1872	Slovenia	NT	R	Current	Uradni list RS, št. 82/02 z dne 24. 9. 2002 (2002a) Priloga 24: Rdeči seznam strig (Chilopoda)
Lithobius pusillifrater Verhoeff, 1925	Lithobius lapidicola Meinert, 1872	Slovenia	NT	R	Previous	Kos, I (1992) Rdeči seznam ogroženih strig (Myriapoda: Chilopoda) v Sloveniji.The Red List of Endangered Chilopoda (Myriapoda) in Slovenia. Varstvo Narave 17: 137-146.
Lithobius pygmaeus Latzel, 1880	Lithobius pygmaeus Latzel, 1880	Germany	DD	D	Current	Decker P, Voigtländer K, Spelda J, Reip HS, Lindner EN (2016) Rote Liste und Gesamtartenliste der Hundertfüßer (Myriapoda: Chilopoda) Deutschlands. In: Gruttke H, Binot-Hafke M, Balzer S, Haupt H, Hofbauer N, Ludwig G, Matzke-Hajek G, Ries M (Eds): Rote Liste Gefährdeter Tiere, Pflanzen und Pilze Deutschlands, Band 4: Wirbellose Tiere (Teil 2). Münster (Landwirtschaftsverlag). Naturschutz und …
Lithobius pygmaeus Latzel, 1880	Lithobius pygmaeus Latzel, 1880	Germany (Baden-Württemberg)	LC		Current	Spelda J (1998) Provisorische Rote Liste der in Baden-Württemberg gefährdeten Hundert- und Tausendfüßer (Myriapoda: Chilopoda, Diplopoda), Stand: August 1997. In: Köppel C, Rennwald E, Hirneisen N (Eds): Rote Listen auf CD-ROM. Deutschland, Österreich, Schweiz, Liechtenstein, Südtirol. Verlag für interaktive Medien, Gaggenau.
Lithobius pygmaeus Latzel, 1880	Lithobius pygmaeus Latzel, 1880	Germany (Bavaria)	DD	D	Current	Spelda J (2004) Rote Liste gefährdeter Hundert- und Tausendfüßer (Myriapoda: Chilopoda, Diplopoda) Bayerns. Schriftenreihe Bayerisches Landesamt für Umweltschutz 166: 339-342.
Lithobius salicis Verhoeff, 1925	Lithobius salicis Verhoeff, 1925	Czech Republic	DD		Current	Hejda R, Farkač J, Chobot K (2017) Červený Seznam Ohrožených Druhů České Republiky Bezobratlí. Priroda, Prague, 308 pp.
Lithobius scelicus Zalesskaja, 1963	Lithobius scelicus Zalesskaja, 1963	Russia (Sevastopol)	VU	3	Current	The Red Data Book of Sevastopol (2019) Kaliningrad, Sevastopov: ROST-DOAFK Publ. 432 p. [in Russian]. https://www.zin.ru/animalia/coleoptera/pdf/sevastopol_red_book_2018.pdf
Lithobius schuleri Verhoeff, 1925	Lithobius schuleri Verhoeff, 1925	Czech Republic	DD		Current	Hejda R, Farkač J, Chobot K (2017) Červený Seznam Ohrožených Druhů České Republiky Bezobratlí. Priroda, Prague, 308 pp.
Lithobius subtilis Latzel, 1880	Lithobius subtilis Latzel, 1880	Germany	DD	D	Current	Decker P, Voigtländer K, Spelda J, Reip HS, Lindner EN (2016) Rote Liste und Gesamtartenliste der Hundertfüßer (Myriapoda: Chilopoda) Deutschlands. In: Gruttke H, Binot-Hafke M, Balzer S, Haupt H, Hofbauer N, Ludwig G, Matzke-Hajek G, Ries M (Eds): Rote Liste Gefährdeter Tiere, Pflanzen und Pilze Deutschlands, Band 4: Wirbellose Tiere (Teil 2). Münster (Landwirtschaftsverlag). Naturschutz und …
Lithobius subtilis Latzel, 1880	Lithobius subtilis Latzel, 1880	Germany (Baden-Württemberg)	LC		Current	Spelda J (1998) Provisorische Rote Liste der in Baden-Württemberg gefährdeten Hundert- und Tausendfüßer (Myriapoda: Chilopoda, Diplopoda), Stand: August 1997. In: Köppel C, Rennwald E, Hirneisen N (Eds): Rote Listen auf CD-ROM. Deutschland, Österreich, Schweiz, Liechtenstein, Südtirol. Verlag für interaktive Medien, Gaggenau.
Lithobius tenebrosus Meinert, 1872	Lithobius tenebrosus Meinert, 1872	Germany	LC	*	Current	Decker P, Voigtländer K, Spelda J, Reip HS, Lindner EN (2016) Rote Liste und Gesamtartenliste der Hundertfüßer (Myriapoda: Chilopoda) Deutschlands. In: Gruttke H, Binot-Hafke M, Balzer S, Haupt H, Hofbauer N, Ludwig G, Matzke-Hajek G, Ries M (Eds): Rote Liste Gefährdeter Tiere, Pflanzen und Pilze Deutschlands, Band 4: Wirbellose Tiere (Teil 2). Münster (Landwirtschaftsverlag). Naturschutz und …
Lithobius tenebrosus Meinert, 1872	Lithobius tenebrosus Meinert, 1872	Germany (Baden-Württemberg)	LC		Current	Spelda J (1998) Provisorische Rote Liste der in Baden-Württemberg gefährdeten Hundert- und Tausendfüßer (Myriapoda: Chilopoda, Diplopoda), Stand: August 1997. In: Köppel C, Rennwald E, Hirneisen N (Eds): Rote Listen auf CD-ROM. Deutschland, Österreich, Schweiz, Liechtenstein, Südtirol. Verlag für interaktive Medien, Gaggenau.
Lithobius tenebrosus Meinert, 1872	Lithobius tenebrosus Meinert, 1872	Germany (Saxony Anhalt)	LC		Current	Lindner EN, Voigtländer K, P Decker (in press) Hundertfüßer (Chilopoda). In: Landesamt für Umweltschutz Sachsen-Anhalt (Eds): Rote Listen Sachsen-Anhalt. Berichte des Landesamtes für Umweltschutz Sachsen-Anhalt 4.
Lithobius tenebrosus Meinert, 1872	Lithobius tenebrosus Meinert, 1872	Norway	LC		Current	Henriksen S, Hilmo O (2015) Norwegian Red List of Species 2015 – methods and results. Norwegian Biodiversity Information Centre, Norway.
Lithobius tenebrosus Meinert, 1872	Lithobius tenebrosus Meinert, 1872	Great Britain	DD		Current	Natural England (2015) A review of the millipedes (Diplopoda), centipedes (Chilopoda) and woodlice (Isopoda) of Great Britain. Species status number 23. Natural England, London, 170 pp.
Lithobius tenebrosus tenebrosus Meinert, 1872	Lithobius tenebrosus tenebrosus Meinert, 1872	Germany (Saxony Anhalt)	EN	R	Previous	Voigtländer K (2004a): Rote Liste der Hundertfüßer (Chilopoda) Sachsen-Anhalts. - Berichte des Landesamtes für Umweltschutz Sachsen-Anhalt 39: 175-177.
Lithobius tricuspis Meinert, 1872	Lithobius tricuspis Meinert, 1872	Slovenia	NT	R	Current	Uradni list RS, št. 82/02 z dne 24. 9. 2002 (2002a) Priloga 24: Rdeči seznam strig (Chilopoda)
Lithobius tricuspis Meinert, 1872	Lithobius tricuspis Meinert, 1872	Germany	LC	*	Current	Decker P, Voigtländer K, Spelda J, Reip HS, Lindner EN (2016) Rote Liste und Gesamtartenliste der Hundertfüßer (Myriapoda: Chilopoda) Deutschlands. In: Gruttke H, Binot-Hafke M, Balzer S, Haupt H, Hofbauer N, Ludwig G, Matzke-Hajek G, Ries M (Eds): Rote Liste Gefährdeter Tiere, Pflanzen und Pilze Deutschlands, Band 4: Wirbellose Tiere (Teil 2). Münster (Landwirtschaftsverlag). Naturschutz und …
Lithobius tricuspis Meinert, 1872	Lithobius tricuspis Meinert, 1872	Germany (Baden-Württemberg)	LC		Current	Spelda J (1998) Provisorische Rote Liste der in Baden-Württemberg gefährdeten Hundert- und Tausendfüßer (Myriapoda: Chilopoda, Diplopoda), Stand: August 1997. In: Köppel C, Rennwald E, Hirneisen N (Eds): Rote Listen auf CD-ROM. Deutschland, Österreich, Schweiz, Liechtenstein, Südtirol. Verlag für interaktive Medien, Gaggenau.
Lithobius tricuspis Meinert, 1872	Lithobius tricuspis Meinert, 1872	Czech Republic	VU		Current	Hejda R, Farkač J, Chobot K (2017) Červený Seznam Ohrožených Druhů České Republiky Bezobratlí. Priroda, Prague, 308 pp.
Lithobius valesiacus Verhoeff, 1935	Lithobius valesiacus Verhoeff, 1935	Germany	LC	*	Current	Decker P, Voigtländer K, Spelda J, Reip HS, Lindner EN (2016) Rote Liste und Gesamtartenliste der Hundertfüßer (Myriapoda: Chilopoda) Deutschlands. In: Gruttke H, Binot-Hafke M, Balzer S, Haupt H, Hofbauer N, Ludwig G, Matzke-Hajek G, Ries M (Eds): Rote Liste Gefährdeter Tiere, Pflanzen und Pilze Deutschlands, Band 4: Wirbellose Tiere (Teil 2). Münster (Landwirtschaftsverlag). Naturschutz und …
Lithobius validus Meinert, 1872	Lithobius validus Meinert, 1872	Germany (Bavaria)	DD	D	Current	Spelda J (2004) Rote Liste gefährdeter Hundert- und Tausendfüßer (Myriapoda: Chilopoda, Diplopoda) Bayerns. Schriftenreihe Bayerisches Landesamt für Umweltschutz 166: 339-342.
Lithobius zveri (Matic & Stenzer,1977)	Lithobius zveri (Matic & Stenzer,1977)	Slovenia	VU	V	Current	Uradni list RS, št. 82/02 z dne 24. 9. 2002 (2002a) Priloga 24: Rdeči seznam strig (Chilopoda)
Monotarsobius austriacus Verhoeff,1937	Lithobius austriacus (Verhoeff,1937)	Slovenia	CR	R	Previous	Kos, I (1992) Rdeči seznam ogroženih strig (Myriapoda: Chilopoda) v Sloveniji.The Red List of Endangered Chilopoda (Myriapoda) in Slovenia. Varstvo Narave 17: 137-146.
Monotarsobius crassipes L. Koch, 1862	Lithobius crassipes L. Koch, 1862	Slovenia	CR	R	Previous	Kos, I (1992) Rdeči seznam ogroženih strig (Myriapoda: Chilopoda) v Sloveniji.The Red List of Endangered Chilopoda (Myriapoda) in Slovenia. Varstvo Narave 17: 137-146.
Monotarsobius curtipes C.L. Koch, 1847	Lithobius curtipes C.L. Koch, 1847	Slovenia	DD	K	Previous	Kos, I (1992) Rdeči seznam ogroženih strig (Myriapoda: Chilopoda) v Sloveniji.The Red List of Endangered Chilopoda (Myriapoda) in Slovenia. Varstvo Narave 17: 137-146.
Monotarsobius zveri Matic & Stenzer,1977	Lithobius zveri (Matic & Stenzer,1977)	Slovenia	VU	V	Previous	Kos, I (1992) Rdeči seznam ogroženih strig (Myriapoda: Chilopoda) v Sloveniji.The Red List of Endangered Chilopoda (Myriapoda) in Slovenia. Varstvo Narave 17: 137-146.
Geophilomorpha
Ballophilidae
Ityphilus melanostigma (Attems, 1900)	Ityphilus melanostigma (Attems, 1900)	IUCN	CR		Current	IUCN (2019) The IUCN Red List of Threatened Species. Version 2019-2. http://www.iucnredlist.org
Ityphilus bonatoi Pereira, 2013	Ityphilus bonatoi Pereira, 2013	Brazil	LC		Current	MMA – Ministério do Meio Ambiente (2014) Portaria n 444, de 17 de dezembro de 2014. Lista Nacional Oficial de Espécies da Fauna Ameaçadas de Extinção. Diário Oficial da União 245(1): 121-126.
Dignathodontidae
Dignathodon microcephalus (Lucas,1846)	Dignathodon microcephalus (Lucas,1846)	Czech Republic	DD		Current	Hejda R, Farkač J, Chobot K (2017) Červený Seznam Ohrožených Druhů České Republiky Bezobratlí. Priroda, Prague, 308 pp.
Dignathodon pachypus Verhoeff, 1943	Dignathodon microcephalus (Lucas, 1846)	Greece	CR		Current	Legakis A, Maragos P (2009) The Red Book of endangered animals of Greece. Hellenic Zoological Society, Athens, Greece, 525 pp.
Clinopodes flavidus C.L. Koch, 1847	Clinopodes flavidus C.L. Koch, 1847	Germany (Bavaria)	DD	D	Current	Spelda J (2004) Rote Liste gefährdeter Hundert- und Tausendfüßer (Myriapoda: Chilopoda, Diplopoda) Bayerns. Schriftenreihe Bayerisches Landesamt für Umweltschutz 166: 339-342.
Henia bicarinata (Meinert,1870)	Henia bicarinata (Meinert,1870)	Slovenia	NT	R	Previous	Kos, I (1992) Rdeči seznam ogroženih strig (Myriapoda: Chilopoda) v Sloveniji.The Red List of Endangered Chilopoda (Myriapoda) in Slovenia. Varstvo Narave 17: 137-146.
Henia bicarinata (Meinert,1870)	Henia bicarinata (Meinert,1870)	Slovenia	NT	R	Current	Uradni list RS, št. 82/02 z dne 24. 9. 2002 (2002a) Priloga 24: Rdeči seznam strig (Chilopoda)
Henia brevis (Silvestri,1896)	Henia brevis (Silvestri,1896)	Germany	DD	D	Current	Decker P, Voigtländer K, Spelda J, Reip HS, Lindner EN (2016) Rote Liste und Gesamtartenliste der Hundertfüßer (Myriapoda: Chilopoda) Deutschlands. In: Gruttke H, Binot-Hafke M, Balzer S, Haupt H, Hofbauer N, Ludwig G, Matzke-Hajek G, Ries M (Eds): Rote Liste Gefährdeter Tiere, Pflanzen und Pilze Deutschlands, Band 4: Wirbellose Tiere (Teil 2). Münster (Landwirtschaftsverlag). Naturschutz und …
Henia brevis (Silvestri,1896)	Henia brevis (Silvestri,1896)	Germany (Baden-Württemberg)	NT	R4	Current	Spelda J (1998) Provisorische Rote Liste der in Baden-Württemberg gefährdeten Hundert- und Tausendfüßer (Myriapoda: Chilopoda, Diplopoda), Stand: August 1997. In: Köppel C, Rennwald E, Hirneisen N (Eds): Rote Listen auf CD-ROM. Deutschland, Österreich, Schweiz, Liechtenstein, Südtirol. Verlag für interaktive Medien, Gaggenau.
Henia crinita Attems, 1902	Henia crinita Attems, 1902	Slovenia	VU	V	Previous	Kos, I (1992) Rdeči seznam ogroženih strig (Myriapoda: Chilopoda) v Sloveniji.The Red List of Endangered Chilopoda (Myriapoda) in Slovenia. Varstvo Narave 17: 137-146.
Henia crinita Attems, 1902	Henia crinita Attems, 1902	Slovenia	VU	V	Current	Uradni list RS, št. 82/02 z dne 24. 9. 2002 (2002a) Priloga 24: Rdeči seznam strig (Chilopoda)
Henia illyrica (Meinert,1870)	Henia illyrica (Meinert,1870)	Czech Republic	VU		Current	Hejda R, Farkač J, Chobot K (2017) Červený Seznam Ohrožených Druhů České Republiky Bezobratlí. Priroda, Prague, 308 pp.
Geophilidae
Arenophilus peregrinus Jones, 1989	Arenophilus peregrinus Jones, 1989	Great Britain	DD		Current	Natural England (2015) A review of the millipedes (Diplopoda), centipedes (Chilopoda) and woodlice (Isopoda) of Great Britain. Species status number 23. Natural England, London, 170 pp.
Chalandea scheerpeltzi Attems, 1952	Eurygeophilus pinguis (Brölemann, 1898)	Slovenia	NT	R	Current	Uradni list RS, št. 82/02 z dne 24. 9. 2002 (2002a) Priloga 24: Rdeči seznam strig (Chilopoda)
Chalandea scheerpeltzi Attems, 1952	Eurygeophilus pinguis (Brölemann, 1898)	Slovenia	NT	R	Previous	Kos, I (1992) Rdeči seznam ogroženih strig (Myriapoda: Chilopoda) v Sloveniji.The Red List of Endangered Chilopoda (Myriapoda) in Slovenia. Varstvo Narave 17: 137-146.
Clinopodes escherichii (Verhoeff,1896)	Clinopodes escherichii (Verhoeff,1896)	Slovenia	NT	R	Current	Uradni list RS, št. 82/02 z dne 24. 9. 2002 (2002a) Priloga 24: Rdeči seznam strig (Chilopoda)
Clinopodes escherichii (Verhoeff,1896)	Clinopodes escherichii (Verhoeff,1896)	Slovenia	DD	K	Previous	Kos, I (1992) Rdeči seznam ogroženih strig (Myriapoda: Chilopoda) v Sloveniji.The Red List of Endangered Chilopoda (Myriapoda) in Slovenia. Varstvo Narave 17: 137-146.
Clinopodes linearis (C.L. Koch,1835)	Stenotaenia linearis (C.L. Koch,1835)	Germany (Baden-Württemberg)	LC		Current	Spelda J (2004) Rote Liste gefährdeter Hundert- und Tausendfüßer (Myriapoda: Chilopoda, Diplopoda) Bayerns. Schriftenreihe Bayerisches Landesamt für Umweltschutz 166: 339-342.
Clinopodes linearis (C.L. Koch,1835)	Stenotaenia linearis (C.L. Koch,1835)	Germany (Bavaria)	DD	D	Current	Spelda J (2004) Rote Liste gefährdeter Hundert- und Tausendfüßer (Myriapoda: Chilopoda, Diplopoda) Bayerns. Schriftenreihe Bayerisches Landesamt für Umweltschutz 166: 339-342.
Geophilus polythrichus Attems, 1903	Clinopodes flavidus C.L. Koch, 1847)	Slovenia	NT	R	Current	Uradni list RS, št. 82/02 z dne 24. 9. 2002 (2002a) Priloga 24: Rdeči seznam strig (Chilopoda)
Dignathodon microcephalum (Lucas,1846)	Dignathodon microcephalus (Lucas,1846)	Slovenia	NT	R	Previous	Kos, I (1992) Rdeči seznam ogroženih strig (Myriapoda: Chilopoda) v Sloveniji.The Red List of Endangered Chilopoda (Myriapoda) in Slovenia. Varstvo Narave 17: 137-146.
Dignathodon microcephalum (Lucas,1846)	Dignathodon microcephalus (Lucas,1846)	Slovenia	NT	R	Current	Uradni list RS, št. 82/02 z dne 24. 9. 2002 (2002a) Priloga 24: Rdeči seznam strig (Chilopoda)
Geophilus alpinus Meinert, 1870	Geophilus alpinus Meinert, 1870	Germany	LC	*	Current	Decker P, Voigtländer K, Spelda J, Reip HS, Lindner EN (2016) Rote Liste und Gesamtartenliste der Hundertfüßer (Myriapoda: Chilopoda) Deutschlands. In: Gruttke H, Binot-Hafke M, Balzer S, Haupt H, Hofbauer N, Ludwig G, Matzke-Hajek G, Ries M (Eds): Rote Liste Gefährdeter Tiere, Pflanzen und Pilze Deutschlands, Band 4: Wirbellose Tiere (Teil 2). Münster (Landwirtschaftsverlag). Naturschutz und …
Geophilus carnicus Verhoeff, 1925	Geophilus pygmaeus (Latzel, 1880)	Slovenia	DD	K	Previous	Kos, I (1992) Rdeči seznam ogroženih strig (Myriapoda: Chilopoda) v Sloveniji.The Red List of Endangered Chilopoda (Myriapoda) in Slovenia. Varstvo Narave 17: 137-146.
Geophilus carnicus Verhoeff, 1925	Geophilus pygmaeus (Latzel, 1880)	Slovenia	DD	K	Current	Uradni list RS, št. 82/02 z dne 24. 9. 2002 (2002a) Priloga 24: Rdeči seznam strig (Chilopoda)
Geophilus carpophagus Leach, 1816	Geophilus carpophagus Leach, 1816	Slovenia	DD	K	Previous	Kos, I (1992) Rdeči seznam ogroženih strig (Myriapoda: Chilopoda) v Sloveniji.The Red List of Endangered Chilopoda (Myriapoda) in Slovenia. Varstvo Narave 17: 137-146.
Geophilus carpophagus Leach, 1816	Geophilus carpophagus Leach, 1816	Slovenia	DD	K	Current	Uradni list RS, št. 82/02 z dne 24. 9. 2002 (2002a) Priloga 24: Rdeči seznam strig (Chilopoda)
Geophilus carpophagus Leach, 1816	Geophilus carpophagus Leach, 1816	Germany	LC	*	Current	Decker P, Voigtländer K, Spelda J, Reip HS, Lindner EN (2016) Rote Liste und Gesamtartenliste der Hundertfüßer (Myriapoda: Chilopoda) Deutschlands. In: Gruttke H, Binot-Hafke M, Balzer S, Haupt H, Hofbauer N, Ludwig G, Matzke-Hajek G, Ries M (Eds): Rote Liste Gefährdeter Tiere, Pflanzen und Pilze Deutschlands, Band 4: Wirbellose Tiere (Teil 2). Münster (Landwirtschaftsverlag). Naturschutz und …
Geophilus carpophagus Leach, 1816	Geophilus carpophagus Leach, 1816	Germany (Baden-Württemberg)	DD	D	Current	Spelda J (1998) Provisorische Rote Liste der in Baden-Württemberg gefährdeten Hundert- und Tausendfüßer (Myriapoda: Chilopoda, Diplopoda), Stand: August 1997. In: Köppel C, Rennwald E, Hirneisen N (Eds): Rote Listen auf CD-ROM. Deutschland, Österreich, Schweiz, Liechtenstein, Südtirol. Verlag für interaktive Medien, Gaggenau.
Geophilus carpophagus Leach, 1816	Geophilus carpophagus Leach, 1816	Germany (Saxony Anhalt)	DD	D	Current	Lindner EN, Voigtländer K, P Decker (in press) Hundertfüßer (Chilopoda). In: Landesamt für Umweltschutz Sachsen-Anhalt (Eds): Rote Listen Sachsen-Anhalt. Berichte des Landesamtes für Umweltschutz Sachsen-Anhalt 4.
Geophilus carpophagus Leach, 1816	Geophilus carpophagus Leach, 1816	Norway	VU		Previous	Djursvoll P (2010) Mangeføttinger - Myriapoda. In: Kålås JA, Viken Å, Henriksen S, Skjelseth S (Eds) Norsk Rødliste for arter 2010. Artsdatabanken, Norge, 223-226.
Geophilus carpophagus Leach, 1816	Geophilus carpophagus Leach, 1816	Norway	VU		Previous	Djursvoll P, Meidell B (2006) Mangeføttinger - Myriapoda. In: Kålås JA, Viken Å, Bakken T (Eds) Norsk Rødliste 2006 - 2006 Norwegian Red List. Artsdatabanken, Norway, 207-210.
Geophilus carpophagus Leach, 1816	Geophilus carpophagus Leach, 1816	Norway	VU		Current	Henriksen S, Hilmo O (2015) Norwegian Red List of Species 2015 – methods and results. Norwegian Biodiversity Information Centre, Norway.
Geophilus carpophagus Leach, 1816	Geophilus carpophagus Leach, 1816	Finland	CR		Current	Hyvärinen E, Juslén A, Kemppainen E, Uddström A, Liukko UM (eds.) (2019) The 2019 Red List of Finnish Species. Ympäristöministeriö & Suomen ympäristökeskus. Helsinki, 704 pp.
Geophilus carpophagus Leach, 1816	Geophilus carpophagus Leach, 1816	Sweden	VU		Current	Gärdenfors U (ed.) (2010) Rödlistade arter i Sverige 2010 – The 2010 Red List of Swedish Species. ArtDatabanken, SLU, Uppsala.
Geophilus electricus (Linnaeus,1758)	Geophilus electricus (Linnaeus,1758)	Slovenia	NT	R	Previous	Kos, I (1992) Rdeči seznam ogroženih strig (Myriapoda: Chilopoda) v Sloveniji.The Red List of Endangered Chilopoda (Myriapoda) in Slovenia. Varstvo Narave 17: 137-146.
Geophilus electricus (Linnaeus,1758)	Geophilus electricus (Linnaeus,1758)	Germany	LC	*	Current	Decker P, Voigtländer K, Spelda J, Reip HS, Lindner EN (2016) Rote Liste und Gesamtartenliste der Hundertfüßer (Myriapoda: Chilopoda) Deutschlands. In: Gruttke H, Binot-Hafke M, Balzer S, Haupt H, Hofbauer N, Ludwig G, Matzke-Hajek G, Ries M (Eds): Rote Liste Gefährdeter Tiere, Pflanzen und Pilze Deutschlands, Band 4: Wirbellose Tiere (Teil 2). Münster (Landwirtschaftsverlag). Naturschutz und …
Geophilus electricus (Linnaeus,1758)	Geophilus electricus (Linnaeus,1758)	Germany (Baden-Württemberg)	LC		Current	Spelda J (1998) Provisorische Rote Liste der in Baden-Württemberg gefährdeten Hundert- und Tausendfüßer (Myriapoda: Chilopoda, Diplopoda), Stand: August 1997. In: Köppel C, Rennwald E, Hirneisen N (Eds): Rote Listen auf CD-ROM. Deutschland, Österreich, Schweiz, Liechtenstein, Südtirol. Verlag für interaktive Medien, Gaggenau.
Geophilus electricus (Linnaeus,1758)	Geophilus electricus (Linnaeus,1758)	Germany (Bavaria)	DD	D	Current	Spelda J (2004) Rote Liste gefährdeter Hundert- und Tausendfüßer (Myriapoda: Chilopoda, Diplopoda) Bayerns. Schriftenreihe Bayerisches Landesamt für Umweltschutz 166: 339-342.
Geophilus electricus (Linnaeus,1758)	Geophilus electricus (Linnaeus,1758)	Norway	LC		Current	Henriksen S, Hilmo O (2015) Norwegian Red List of Species 2015 – methods and results. Norwegian Biodiversity Information Centre, Norway.
Geophilus electricus (Linnaeus,1758)	Geophilus electricus (Linnaeus,1758)	Finland	NT		Current	Hyvärinen E, Juslén A, Kemppainen E, Uddström A, Liukko UM (eds.) (2019) The 2019 Red List of Finnish Species. Ympäristöministeriö & Suomen ympäristökeskus. Helsinki, 704 pp.
Geophilus flavus (De Geer,1778)	Geophilus flavus (De Geer,1778)	Germany	LC	*	Current	Decker P, Voigtländer K, Spelda J, Reip HS, Lindner EN (2016) Rote Liste und Gesamtartenliste der Hundertfüßer (Myriapoda: Chilopoda) Deutschlands. In: Gruttke H, Binot-Hafke M, Balzer S, Haupt H, Hofbauer N, Ludwig G, Matzke-Hajek G, Ries M (Eds): Rote Liste Gefährdeter Tiere, Pflanzen und Pilze Deutschlands, Band 4: Wirbellose Tiere (Teil 2). Münster (Landwirtschaftsverlag). Naturschutz und …
Geophilus flavus (De Geer,1778)	Geophilus flavus (De Geer,1778)	Norway	LC		Current	Henriksen S, Hilmo O (2015) Norwegian Red List of Species 2015 – methods and results. Norwegian Biodiversity Information Centre, Norway.
Geophilus insculptus Attems, 1895	Geophilus alpinus (Meinert, 1870)	Norway	LC		Current	Henriksen S, Hilmo O (2015) Norwegian Red List of Species 2015 – methods and results. Norwegian Biodiversity Information Centre, Norway.
Geophilus insculptus Attems, 1895	Geophilus alpinus Meinert, 1870	Germany (Baden-Württemberg)	LC		Current	Spelda J (1998) Provisorische Rote Liste der in Baden-Württemberg gefährdeten Hundert- und Tausendfüßer (Myriapoda: Chilopoda, Diplopoda), Stand: August 1997. In: Köppel C, Rennwald E, Hirneisen N (Eds): Rote Listen auf CD-ROM. Deutschland, Österreich, Schweiz, Liechtenstein, Südtirol. Verlag für interaktive Medien, Gaggenau.
Geophilus langkofelanus Verhoeff, 1938	Geophilus alpinus Meinert, 1870	Slovenia	DD	K	Previous	Kos, I (1992) Rdeči seznam ogroženih strig (Myriapoda: Chilopoda) v Sloveniji.The Red List of Endangered Chilopoda (Myriapoda) in Slovenia. Varstvo Narave 17: 137-146.
Geophilus langkofelanus Verhoeff, 1938	Geophilus alpinus Meinert, 1870	Slovenia	NT	R	Current	Uradni list RS, št. 82/02 z dne 24. 9. 2002 (2002a) Priloga 24: Rdeči seznam strig (Chilopoda)
Geophilus oligopus (Attems,1895)	Geophilus oligopus (Attems,1895)	Germany	NT	R	Current	Decker P, Voigtländer K, Spelda J, Reip HS, Lindner EN (2016) Rote Liste und Gesamtartenliste der Hundertfüßer (Myriapoda: Chilopoda) Deutschlands. In: Gruttke H, Binot-Hafke M, Balzer S, Haupt H, Hofbauer N, Ludwig G, Matzke-Hajek G, Ries M (Eds): Rote Liste Gefährdeter Tiere, Pflanzen und Pilze Deutschlands, Band 4: Wirbellose Tiere (Teil 2). Münster (Landwirtschaftsverlag). Naturschutz und …
Geophilus osquidatum Brölemann, 1909	Geophilus osquidatum Brölemann, 1909	Czech Republic	DD		Current	Hejda R, Farkač J, Chobot K (2017) Červený Seznam Ohrožených Druhů České Republiky Bezobratlí. Priroda, Prague, 308 pp.
Geophilus pauropus Attems, 1927	Geophilus oligopus (Attems, 1895)	Slovenia	DD	K	Previous	Kos, I (1992) Rdeči seznam ogroženih strig (Myriapoda: Chilopoda) v Sloveniji.The Red List of Endangered Chilopoda (Myriapoda) in Slovenia. Varstvo Narave 17: 137-146.
Geophilus pauropus Attems, 1927	Geophilus oligopus (Attems, 1895)	Slovenia	DD	K	Current	Uradni list RS, št. 82/02 z dne 24. 9. 2002 (2002a) Priloga 24: Rdeči seznam strig (Chilopoda)
Geophilus promontorii Verhoeff, 1928	Geophilus promontorii Verhoeff, 1928	Slovenia	DD	K	Previous	Kos, I (1992) Rdeči seznam ogroženih strig (Myriapoda: Chilopoda) v Sloveniji.The Red List of Endangered Chilopoda (Myriapoda) in Slovenia. Varstvo Narave 17: 137-146.
Geophilus promontorii Verhoeff, 1928	Geophilus promontorii Verhoeff, 1928	Slovenia	DD	K	Current	Uradni list RS, št. 82/02 z dne 24. 9. 2002 (2002a) Priloga 24: Rdeči seznam strig (Chilopoda)
Geophilus proximus C.L. Koch, 1847	Geophilus proximus C.L. Koch, 1847	Germany	DD	D	Current	Decker P, Voigtländer K, Spelda J, Reip HS, Lindner EN (2016) Rote Liste und Gesamtartenliste der Hundertfüßer (Myriapoda: Chilopoda) Deutschlands. In: Gruttke H, Binot-Hafke M, Balzer S, Haupt H, Hofbauer N, Ludwig G, Matzke-Hajek G, Ries M (Eds): Rote Liste Gefährdeter Tiere, Pflanzen und Pilze Deutschlands, Band 4: Wirbellose Tiere (Teil 2). Münster (Landwirtschaftsverlag). Naturschutz und …
Geophilus proximus C.L. Koch, 1847	Geophilus proximus C.L. Koch, 1847	Germany (Bavaria)	DD	D	Current	Spelda J (2004) Rote Liste gefährdeter Hundert- und Tausendfüßer (Myriapoda: Chilopoda, Diplopoda) Bayerns. Schriftenreihe Bayerisches Landesamt für Umweltschutz 166: 339-342.
Geophilus proximus C.L. Koch, 1847	Geophilus proximus C.L. Koch, 1847	Great Britain	DD		Current	Natural England (2015) A review of the millipedes (Diplopoda), centipedes (Chilopoda) and woodlice (Isopoda) of Great Britain. Species status number 23. Natural England, London, 170 pp.
Geophilus proximus C.L. Koch, 1847	Geophilus proximus C.L. Koch, 1847	Norway	LC		Current	Henriksen S, Hilmo O (2015) Norwegian Red List of Species 2015 – methods and results. Norwegian Biodiversity Information Centre, Norway.
Geophilus pusillifrater Verhoeff, 1898	Geophilus pusillifrater Verhoeff, 1898	Great Britain	DD		Current	Natural England (2015) A review of the millipedes (Diplopoda), centipedes (Chilopoda) and woodlice (Isopoda) of Great Britain. Species status number 23. Natural England, London, 170 pp.
Geophilus pygmaeus Latzel, 1880	Geophilus pygmaeus Latzel, 1880	Czech Republic	VU		Current	Hejda R, Farkač J, Chobot K (2017) Červený Seznam Ohrožených Druhů České Republiky Bezobratlí. Priroda, Prague, 308 pp.
Geophilus pygmaeus Latzel, 1880	Geophilus pygmaeus Latzel, 1880	Slovenia	NT	R	Previous	Kos, I (1992) Rdeči seznam ogroženih strig (Myriapoda: Chilopoda) v Sloveniji.The Red List of Endangered Chilopoda (Myriapoda) in Slovenia. Varstvo Narave 17: 137-146.
Geophilus pygmaeus Latzel, 1880	Geophilus pygmaeus Latzel, 1880	Slovenia	NT	R	Current	Uradni list RS, št. 82/02 z dne 24. 9. 2002 (2002a) Priloga 24: Rdeči seznam strig (Chilopoda)
Geophilus pygmaeus Latzel, 1880	Geophilus pygmaeus Latzel, 1880	Germany (Bavaria)	NT	R	Current	Spelda J (2004) Rote Liste gefährdeter Hundert- und Tausendfüßer (Myriapoda: Chilopoda, Diplopoda) Bayerns. Schriftenreihe Bayerisches Landesamt für Umweltschutz 166: 339-342.
Geophilus rhenanus Verhoeff, 1895	Geophilus alpinus (Meinert, 1870)	Germany	DD	D	Current	Decker P, Voigtländer K, Spelda J, Reip HS, Lindner EN (2016) Rote Liste und Gesamtartenliste der Hundertfüßer (Myriapoda: Chilopoda) Deutschlands. In: Gruttke H, Binot-Hafke M, Balzer S, Haupt H, Hofbauer N, Ludwig G, Matzke-Hajek G, Ries M (Eds): Rote Liste Gefährdeter Tiere, Pflanzen und Pilze Deutschlands, Band 4: Wirbellose Tiere (Teil 2). Münster (Landwirtschaftsverlag). Naturschutz und …
Geophilus ribauti Brölemann, 1908	Geophilus ribauti Brölemann, 1908	Germany	LC	*	Current	Decker P, Voigtländer K, Spelda J, Reip HS, Lindner EN (2016) Rote Liste und Gesamtartenliste der Hundertfüßer (Myriapoda: Chilopoda) Deutschlands. In: Gruttke H, Binot-Hafke M, Balzer S, Haupt H, Hofbauer N, Ludwig G, Matzke-Hajek G, Ries M (Eds): Rote Liste Gefährdeter Tiere, Pflanzen und Pilze Deutschlands, Band 4: Wirbellose Tiere (Teil 2). Münster (Landwirtschaftsverlag). Naturschutz und …
Geophilus studeri Rothenbühler, 1899	Geophilus studeri Rothenbühler, 1899	Germany	DD	D	Current	Decker P, Voigtländer K, Spelda J, Reip HS, Lindner EN (2016) Rote Liste und Gesamtartenliste der Hundertfüßer (Myriapoda: Chilopoda) Deutschlands. In: Gruttke H, Binot-Hafke M, Balzer S, Haupt H, Hofbauer N, Ludwig G, Matzke-Hajek G, Ries M (Eds): Rote Liste Gefährdeter Tiere, Pflanzen und Pilze Deutschlands, Band 4: Wirbellose Tiere (Teil 2). Münster (Landwirtschaftsverlag). Naturschutz und …
Geophilus studeri Rothenbühler, 1899	Geophilus studeri Rothenbühler, 1899	Germany (Baden-Württemberg)	DD		Current	Spelda J (1998) Provisorische Rote Liste der in Baden-Württemberg gefährdeten Hundert- und Tausendfüßer (Myriapoda: Chilopoda, Diplopoda), Stand: August 1997. In: Köppel C, Rennwald E, Hirneisen N (Eds): Rote Listen auf CD-ROM. Deutschland, Österreich, Schweiz, Liechtenstein, Südtirol. Verlag für interaktive Medien, Gaggenau.
Geophilus styricus Verhoeff, 1895	Geophilus flavus (De Geer,1778)	Slovenia	DD	K	Previous	Kos, I (1992) Rdeči seznam ogroženih strig (Myriapoda: Chilopoda) v Sloveniji.The Red List of Endangered Chilopoda (Myriapoda) in Slovenia. Varstvo Narave 17: 137-146.
Geophilus styricus Verhoeff, 1895	Geophilus flavus (De Geer,1778)	Slovenia	VU	V	Current	Uradni list RS, št. 82/02 z dne 24. 9. 2002 (2002a) Priloga 24: Rdeči seznam strig (Chilopoda)
Geophilus truncorum Bergsoe & Meinert, 1866	Geophilus truncorum Bergsoe & Meinert, 1866	Germany	LC	*	Current	Decker P, Voigtländer K, Spelda J, Reip HS, Lindner EN (2016) Rote Liste und Gesamtartenliste der Hundertfüßer (Myriapoda: Chilopoda) Deutschlands. In: Gruttke H, Binot-Hafke M, Balzer S, Haupt H, Hofbauer N, Ludwig G, Matzke-Hajek G, Ries M (Eds): Rote Liste Gefährdeter Tiere, Pflanzen und Pilze Deutschlands, Band 4: Wirbellose Tiere (Teil 2). Münster (Landwirtschaftsverlag). Naturschutz und …
Geophilus truncorum Bergsoe & Meinert, 1866	Geophilus truncorum Bergsoe & Meinert, 1866	Germany (Baden-Württemberg)	LC		Current	Spelda J (1998) Provisorische Rote Liste der in Baden-Württemberg gefährdeten Hundert- und Tausendfüßer (Myriapoda: Chilopoda, Diplopoda), Stand: August 1997. In: Köppel C, Rennwald E, Hirneisen N (Eds): Rote Listen auf CD-ROM. Deutschland, Österreich, Schweiz, Liechtenstein, Südtirol. Verlag für interaktive Medien, Gaggenau.
Geophilus truncorum Bergsoe & Meinert, 1866	Geophilus truncorum Bergsoe & Meinert, 1866	Germany (Saxony Anhalt)	DD	D	Current	Lindner EN, Voigtländer K, P Decker (in press) Hundertfüßer (Chilopoda). In: Landesamt für Umweltschutz Sachsen-Anhalt (Eds): Rote Listen Sachsen-Anhalt. Berichte des Landesamtes für Umweltschutz Sachsen-Anhalt 4.
Geophilus truncorum Bergsoe & Meinert, 1866	Geophilus truncorum Bergsoe & Meinert, 1866	Norway	LC		Current	Henriksen S, Hilmo O (2015) Norwegian Red List of Species 2015 – methods and results. Norwegian Biodiversity Information Centre, Norway.
Geophilus truncorum Bergsoe & Meinert, 1866	Geophilus truncorum Bergsoe & Meinert, 1866	Finland	NT		Current	Hyvärinen E, Juslén A, Kemppainen E, Uddström A, Liukko UM (eds.) (2019) The 2019 Red List of Finnish Species. Ympäristöministeriö & Suomen ympäristökeskus. Helsinki, 704 pp.
Geophilus truncorum Bergsoe & Meinert, 1866	Geophilus truncorum Bergsoe & Meinert, 1866	Czech Republic	VU		Current	Hejda R, Farkač J, Chobot K (2017) Červený Seznam Ohrožených Druhů České Republiky Bezobratlí. Priroda, Prague, 308 pp.
Henia vesuviana (Newport, 1845)	Henia vesuviana (Newport, 1845)	Germany	LC	*	Current	Decker P, Voigtländer K, Spelda J, Reip HS, Lindner EN (2016) Rote Liste und Gesamtartenliste der Hundertfüßer (Myriapoda: Chilopoda) Deutschlands. In: Gruttke H, Binot-Hafke M, Balzer S, Haupt H, Hofbauer N, Ludwig G, Matzke-Hajek G, Ries M (Eds): Rote Liste Gefährdeter Tiere, Pflanzen und Pilze Deutschlands, Band 4: Wirbellose Tiere (Teil 2). Münster (Landwirtschaftsverlag). Naturschutz und …
Henia vesuviana (Newport, 1845)	Henia vesuviana (Newport, 1845)	Germany (Baden-Württemberg)	LC		Current	Spelda J (1998) Provisorische Rote Liste der in Baden-Württemberg gefährdeten Hundert- und Tausendfüßer (Myriapoda: Chilopoda, Diplopoda), Stand: August 1997. In: Köppel C, Rennwald E, Hirneisen N (Eds): Rote Listen auf CD-ROM. Deutschland, Österreich, Schweiz, Liechtenstein, Südtirol. Verlag für interaktive Medien, Gaggenau.
Hyphydrophilus projectus Pereira, Foddai & Minelli, 2000	Hyphydrophilus projectus Pereira, Foddai & Minelli, 2000	Brazil	LC		Current	MMA – Ministério do Meio Ambiente (2014) Portaria n 444, de 17 de dezembro de 2014. Lista Nacional Oficial de Espécies da Fauna Ameaçadas de Extinção. Diário Oficial da União 245(1): 121-126.
Necrophloeophagus flavus (De Geer, 1778)	Geophilus flavus (De Geer,1778)	Germany (Baden-Württemberg)	LC		Current	Spelda J (1998) Provisorische Rote Liste der in Baden-Württemberg gefährdeten Hundert- und Tausendfüßer (Myriapoda: Chilopoda, Diplopoda), Stand: August 1997. In: Köppel C, Rennwald E, Hirneisen N (Eds): Rote Listen auf CD-ROM. Deutschland, Österreich, Schweiz, Liechtenstein, Südtirol. Verlag für interaktive Medien, Gaggenau.
Nothogeophilus turki Lewis, Jones & Keay, 1988	Nothogeophilus turki Lewis, Jones & Keay, 1988	Great Britain	End		Current	Natural England (2015) A review of the millipedes (Diplopoda), centipedes (Chilopoda) and woodlice (Isopoda) of Great Britain. Species status number 23. Natural England, London, 170 pp.
Pachymerium ferrugineum (C.L. Koch,1835)	Pachymerium ferrugineum (C.L. Koch,1835)	Slovenia	NT	R	Previous	Kos, I (1992) Rdeči seznam ogroženih strig (Myriapoda: Chilopoda) v Sloveniji.The Red List of Endangered Chilopoda (Myriapoda) in Slovenia. Varstvo Narave 17: 137-146.
Pachymerium ferrugineum (C.L. Koch,1835)	Pachymerium ferrugineum (C.L. Koch,1835)	Slovenia	NT	R	Current	Uradni list RS, št. 82/02 z dne 24. 9. 2002 (2002a) Priloga 24: Rdeči seznam strig (Chilopoda)
Pachymerium ferrugineum (C.L. Koch,1835)	Pachymerium ferrugineum (C.L. Koch,1835)	Germany	VU	G	Current	Decker P, Voigtländer K, Spelda J, Reip HS, Lindner EN (2016) Rote Liste und Gesamtartenliste der Hundertfüßer (Myriapoda: Chilopoda) Deutschlands. In: Gruttke H, Binot-Hafke M, Balzer S, Haupt H, Hofbauer N, Ludwig G, Matzke-Hajek G, Ries M (Eds): Rote Liste Gefährdeter Tiere, Pflanzen und Pilze Deutschlands, Band 4: Wirbellose Tiere (Teil 2). Münster (Landwirtschaftsverlag). Naturschutz und …
Pachymerium ferrugineum (C.L. Koch,1835)	Pachymerium ferrugineum (C.L. Koch,1835)	Germany (Baden-Württemberg)	LC		Current	Spelda J (1998) Provisorische Rote Liste der in Baden-Württemberg gefährdeten Hundert- und Tausendfüßer (Myriapoda: Chilopoda, Diplopoda), Stand: August 1997. In: Köppel C, Rennwald E, Hirneisen N (Eds): Rote Listen auf CD-ROM. Deutschland, Österreich, Schweiz, Liechtenstein, Südtirol. Verlag für interaktive Medien, Gaggenau.
Pachymerium ferrugineum (C.L. Koch,1835)	Pachymerium ferrugineum (C.L. Koch,1835)	Germany (Saxony Anhalt)	EN	R	Previous	Voigtländer K (2004a): Rote Liste der Hundertfüßer (Chilopoda) Sachsen-Anhalts. - Berichte des Landesamtes für Umweltschutz Sachsen-Anhalt 39: 175-177.
Pachymerium ferrugineum (C.L. Koch,1835)	Pachymerium ferrugineum (C.L. Koch,1835)	Germany (Saxony Anhalt)	EN	2	Current	Lindner EN, Voigtländer K, P Decker (in press) Hundertfüßer (Chilopoda). In: Landesamt für Umweltschutz Sachsen-Anhalt (Eds): Rote Listen Sachsen-Anhalt. Berichte des Landesamtes für Umweltschutz Sachsen-Anhalt 4.
Pachymerium ferrugineum (C.L. Koch,1835)	Pachymerium ferrugineum (C.L. Koch,1835)	Norway	LC		Current	Henriksen S, Hilmo O (2015) Norwegian Red List of Species 2015 – methods and results. Norwegian Biodiversity Information Centre, Norway.
Pachymerium ferrugineum (C.L. Koch,1835)	Pachymerium ferrugineum (C.L. Koch,1835)	Great Britain	DD		Current	Natural England (2015) A review of the millipedes (Diplopoda), centipedes (Chilopoda) and woodlice (Isopoda) of Great Britain. Species status number 23. Natural England, London, 170 pp.
Pleurogeophilus gorizensis (Latzel,1880)	Clinopodes flavidus C.L. Koch, 1847	Slovenia	VU	V	Previous	Kos, I (1992) Rdeči seznam ogroženih strig (Myriapoda: Chilopoda) v Sloveniji.The Red List of Endangered Chilopoda (Myriapoda) in Slovenia. Varstvo Narave 17: 137-146.
Pleurogeophilus gorizensis (Latzel,1880)	Clinopodes flavidus C.L. Koch, 1847	Slovenia	VU	V	Current	Uradni list RS, št. 82/02 z dne 24. 9. 2002 (2002a) Priloga 24: Rdeči seznam strig (Chilopoda)
Stenotaenia linearis (C.L. Koch,1835)	Stenotaenia linearis (C.L. Koch,1835)	Germany	LC	*	Current	Decker P, Voigtländer K, Spelda J, Reip HS, Lindner EN (2016) Rote Liste und Gesamtartenliste der Hundertfüßer (Myriapoda: Chilopoda) Deutschlands. In: Gruttke H, Binot-Hafke M, Balzer S, Haupt H, Hofbauer N, Ludwig G, Matzke-Hajek G, Ries M (Eds): Rote Liste Gefährdeter Tiere, Pflanzen und Pilze Deutschlands, Band 4: Wirbellose Tiere (Teil 2). Münster (Landwirtschaftsverlag). Naturschutz und …
Nesogeophilus palpiger Attems,1903	Stenotaenia palpiger (Attems,1903)	Slovenia	VU	V	Previous	Kos, I (1992) Rdeči seznam ogroženih strig (Myriapoda: Chilopoda) v Sloveniji.The Red List of Endangered Chilopoda (Myriapoda) in Slovenia. Varstvo Narave 17: 137-146.
Nesogeophilus palpiger Attems,1903	Stenotaenia palpiger (Attems,1903)	Slovenia	VU	V	Current	Uradni list RS, št. 82/02 z dne 24. 9. 2002 (2002a) Priloga 24: Rdeči seznam strig (Chilopoda)
Stenotaenia sorrentina (Attems,1903)	Stenotaenia sorrentina (Attems,1903)	Czech Republic	DD		Current	Hejda R, Farkač J, Chobot K (2017) Červený Seznam Ohrožených Druhů České Republiky Bezobratlí. Priroda, Prague, 308 pp.
Himantariidae
Haplophilus souletinus Brölemann, 1907	Haplophilus souletinus Brölemann, 1907	Great Britain	NT		Current	Natural England (2015) A review of the millipedes (Diplopoda), centipedes (Chilopoda) and woodlice (Isopoda) of Great Britain. Species status number 23. Natural England, London, 170 pp.
Haplophilus subterraneus (Shaw,1789)	Haplophilus subterraneus (Shaw,1789)	Germany	LC	*	Current	Decker P, Voigtländer K, Spelda J, Reip HS, Lindner EN (2016) Rote Liste und Gesamtartenliste der Hundertfüßer (Myriapoda: Chilopoda) Deutschlands. In: Gruttke H, Binot-Hafke M, Balzer S, Haupt H, Hofbauer N, Ludwig G, Matzke-Hajek G, Ries M (Eds): Rote Liste Gefährdeter Tiere, Pflanzen und Pilze Deutschlands, Band 4: Wirbellose Tiere (Teil 2). Münster (Landwirtschaftsverlag). Naturschutz und …
Haplophilus subterraneus (Shaw,1789)	Haplophilus subterraneus (Shaw,1789)	Germany (Baden-Württemberg)	DD	D	Current	Spelda J (1998) Provisorische Rote Liste der in Baden-Württemberg gefährdeten Hundert- und Tausendfüßer (Myriapoda: Chilopoda, Diplopoda), Stand: August 1997. In: Köppel C, Rennwald E, Hirneisen N (Eds): Rote Listen auf CD-ROM. Deutschland, Österreich, Schweiz, Liechtenstein, Südtirol. Verlag für interaktive Medien, Gaggenau.
Haplophilus subterraneus (Shaw,1789)	Haplophilus subterraneus (Shaw,1789)	Germany (Bavaria)	NT	R	Current	Spelda J (2004) Rote Liste gefährdeter Hundert- und Tausendfüßer (Myriapoda: Chilopoda, Diplopoda) Bayerns. Schriftenreihe Bayerisches Landesamt für Umweltschutz 166: 339-342.
Himantarium gabrielis (Linnaeus, 1766)	Himantarium gabrielis (Linnaeus, 1766)	Slovenia	NT	R	Previous	Kos, I (1992) Rdeči seznam ogroženih strig (Myriapoda: Chilopoda) v Sloveniji.The Red List of Endangered Chilopoda (Myriapoda) in Slovenia. Varstvo Narave 17: 137-146.
Stigmatogaster subterraneus Shaw, 1789	Haplophilus subterraneus (Shaw,1789)	Norway	NA		Current	Henriksen S, Hilmo O (2015) Norwegian Red List of Species 2015 – methods and results. Norwegian Biodiversity Information Centre, Norway.
Linotaeniidae
Strigamia acuminata (Leach, 1816)	Strigamia acuminata (Leach, 1816)	Germany	LC	*	Current	Decker P, Voigtländer K, Spelda J, Reip HS, Lindner EN (2016) Rote Liste und Gesamtartenliste der Hundertfüßer (Myriapoda: Chilopoda) Deutschlands. In: Gruttke H, Binot-Hafke M, Balzer S, Haupt H, Hofbauer N, Ludwig G, Matzke-Hajek G, Ries M (Eds): Rote Liste Gefährdeter Tiere, Pflanzen und Pilze Deutschlands, Band 4: Wirbellose Tiere (Teil 2). Münster (Landwirtschaftsverlag). Naturschutz und …
Strigamia acuminata (Leach, 1816)	Strigamia acuminata (Leach, 1816)	Germany (Baden-Württemberg)	LC		Current	Spelda J (1998) Provisorische Rote Liste der in Baden-Württemberg gefährdeten Hundert- und Tausendfüßer (Myriapoda: Chilopoda, Diplopoda), Stand: August 1997. In: Köppel C, Rennwald E, Hirneisen N (Eds): Rote Listen auf CD-ROM. Deutschland, Österreich, Schweiz, Liechtenstein, Südtirol. Verlag für interaktive Medien, Gaggenau.
Strigamia carniolensis (Verhoeff, 1895)	Strigamia crassipes (C.L. Koch, 1835)	Slovenia	NT	R	Current	Uradni list RS, št. 82/02 z dne 24. 9. 2002 (2002a) Priloga 24: Rdeči seznam strig (Chilopoda)
Strigamia carniolensis (Verhoeff, 1895)	Strigamia crassipes (C.L. Koch, 1835)	Slovenia	DD	K	Previous	Kos, I (1992) Rdeči seznam ogroženih strig (Myriapoda: Chilopoda) v Sloveniji.The Red List of Endangered Chilopoda (Myriapoda) in Slovenia. Varstvo Narave 17: 137-146.
Strigamia crassipes (C.L. Koch, 1835)	Strigamia crassipes (C.L. Koch, 1835)	Germany	LC	*	Current	Decker P, Voigtländer K, Spelda J, Reip HS, Lindner EN (2016) Rote Liste und Gesamtartenliste der Hundertfüßer (Myriapoda: Chilopoda) Deutschlands. In: Gruttke H, Binot-Hafke M, Balzer S, Haupt H, Hofbauer N, Ludwig G, Matzke-Hajek G, Ries M (Eds): Rote Liste Gefährdeter Tiere, Pflanzen und Pilze Deutschlands, Band 4: Wirbellose Tiere (Teil 2). Münster (Landwirtschaftsverlag). Naturschutz und …
Strigamia crassipes (C.L. Koch, 1835)	Strigamia crassipes (C.L. Koch, 1835)	Germany (Baden-Württemberg)	LC		Current	Spelda J (1998) Provisorische Rote Liste der in Baden-Württemberg gefährdeten Hundert- und Tausendfüßer (Myriapoda: Chilopoda, Diplopoda), Stand: August 1997. In: Köppel C, Rennwald E, Hirneisen N (Eds): Rote Listen auf CD-ROM. Deutschland, Österreich, Schweiz, Liechtenstein, Südtirol. Verlag für interaktive Medien, Gaggenau.
Strigamia crassipes (C.L. Koch, 1835)	Strigamia crassipes (C.L. Koch, 1835)	Norway	NT		Previous	Djursvoll P (2010) Mangeføttinger - Myriapoda. In: Kålås JA, Viken Å, Henriksen S, Skjelseth S (Eds) Norsk Rødliste for arter 2010. Artsdatabanken, Norge, 223-226.
Strigamia crassipes (C.L. Koch, 1835)	Strigamia crassipes (C.L. Koch, 1835)	Norway	NT		Previous	Djursvoll P, Meidell B (2006) Mangeføttinger - Myriapoda. In: Kålås JA, Viken Å, Bakken T (Eds) Norsk Rødliste 2006 - 2006 Norwegian Red List. Artsdatabanken, Norway, 207-210.
Strigamia crassipes (C.L. Koch, 1835)	Strigamia crassipes (C.L. Koch, 1835)	Norway	NT		Current	Henriksen S, Hilmo O (2015) Norwegian Red List of Species 2015 – methods and results. Norwegian Biodiversity Information Centre, Norway.
Strigamia maritima (Leach, 1817)	Strigamia maritima (Leach, 1817)	Norway	LC		Current	Henriksen S, Hilmo O (2015) Norwegian Red List of Species 2015 – methods and results. Norwegian Biodiversity Information Centre, Norway.
Strigamia pusilla (Sseliwanoff, 1884)	Strigamia pusilla (Sseliwanoff, 1884)	Czech Republic	VU		Current	Hejda R, Farkač J, Chobot K (2017) Červený Seznam Ohrožených Druhů České Republiky Bezobratlí. Priroda, Prague, 308 pp.
Strigamia transsilvanica (Verhoeff, 1928)	Strigamia transsilvanica (Verhoeff, 1928)	Germany	DD	D	Current	Decker P, Voigtländer K, Spelda J, Reip HS, Lindner EN (2016) Rote Liste und Gesamtartenliste der Hundertfüßer (Myriapoda: Chilopoda) Deutschlands. In: Gruttke H, Binot-Hafke M, Balzer S, Haupt H, Hofbauer N, Ludwig G, Matzke-Hajek G, Ries M (Eds): Rote Liste Gefährdeter Tiere, Pflanzen und Pilze Deutschlands, Band 4: Wirbellose Tiere (Teil 2). Münster (Landwirtschaftsverlag). Naturschutz und …
Strigamia transsilvanica (Verhoeff, 1928)	Strigamia transsilvanica (Verhoeff, 1928)	Germany (Baden-Württemberg)	LC		Current	Spelda J (1998) Provisorische Rote Liste der in Baden-Württemberg gefährdeten Hundert- und Tausendfüßer (Myriapoda: Chilopoda, Diplopoda), Stand: August 1997. In: Köppel C, Rennwald E, Hirneisen N (Eds): Rote Listen auf CD-ROM. Deutschland, Österreich, Schweiz, Liechtenstein, Südtirol. Verlag für interaktive Medien, Gaggenau.
Mecistocephalidae
Mecistocephalus angusticeps (Ribaut,1914)	Mecistocephalus angusticeps (Ribaut,1914)	IUCN	LC		Current	IUCN (2019) The IUCN Red List of Threatened Species. Version 2019-2. http://www.iucnredlist.org
Mecistocephalus cyclops Brölemann, 1896	Mecistocephalus cyclops Brölemann, 1896	IUCN	CR		Current	IUCN (2019) The IUCN Red List of Threatened Species. Version 2019-2. http://www.iucnredlist.org
Mecistocephalus megalodon Bonato & Minelli, 2009	Mecistocephalus megalodon Bonato & Minelli, 2009	IUCN	EN		Current	IUCN (2019) The IUCN Red List of Threatened Species. Version 2019-2. http://www.iucnredlist.org
Mecistocephalus sechellarum Demange, 1981	Mecistocephalus sechellarum Demange, 1981	IUCN	CR		Current	IUCN (2019) The IUCN Red List of Threatened Species. Version 2019-2. http://www.iucnredlist.org
Schendylidae
Hydroschendyla submarina (Grube,1872)	Hydroschendyla submarina (Grube,1872)	Great Britain	NT		Current	Natural England (2015) A review of the millipedes (Diplopoda), centipedes (Chilopoda) and woodlice (Isopoda) of Great Britain. Species status number 23. Natural England, London, 170 pp.
Schendyla carniolensis Verhoeff, 1902	Schendyla carniolensis Verhoeff, 1902	Czech Republic	VU		Current	Hejda R, Farkač J, Chobot K (2017) Červený Seznam Ohrožených Druhů České Republiky Bezobratlí. Priroda, Prague, 308 pp.
Schendyla monoeci Brölemann, 1904	Schendyla monoeci Brölemann, 1904	Czech Republic	DD		Current	Hejda R, Farkač J, Chobot K (2017) Červený Seznam Ohrožených Druhů České Republiky Bezobratlí. Priroda, Prague, 308 pp.
Schendyla montana Attems, 1895	Schendyla tyrolensis (Meinert,1870)	Czech Republic	VU		Current	Hejda R, Farkač J, Chobot K (2017) Červený Seznam Ohrožených Druhů České Republiky Bezobratlí. Priroda, Prague, 308 pp.
Schendyla nemorensis (C.L. Koch,1837)	Schendyla nemorensis (C.L. Koch,1837)	Germany	LC	*	Current	Decker P, Voigtländer K, Spelda J, Reip HS, Lindner EN (2016) Rote Liste und Gesamtartenliste der Hundertfüßer (Myriapoda: Chilopoda) Deutschlands. In: Gruttke H, Binot-Hafke M, Balzer S, Haupt H, Hofbauer N, Ludwig G, Matzke-Hajek G, Ries M (Eds): Rote Liste Gefährdeter Tiere, Pflanzen und Pilze Deutschlands, Band 4: Wirbellose Tiere (Teil 2). Münster (Landwirtschaftsverlag). Naturschutz und …
Schendyla nemorensis (C.L. Koch,1837)	Schendyla nemorensis (C.L. Koch,1837)	Germany (Baden-Württemberg)	LC		Current	Spelda J (1998) Provisorische Rote Liste der in Baden-Württemberg gefährdeten Hundert- und Tausendfüßer (Myriapoda: Chilopoda, Diplopoda), Stand: August 1997. In: Köppel C, Rennwald E, Hirneisen N (Eds): Rote Listen auf CD-ROM. Deutschland, Österreich, Schweiz, Liechtenstein, Südtirol. Verlag für interaktive Medien, Gaggenau.
Schendyla nemorensis (C.L. Koch,1837)	Schendyla nemorensis (C.L. Koch,1837)	Norway	LC		Current	Henriksen S, Hilmo O (2015) Norwegian Red List of Species 2015 – methods and results. Norwegian Biodiversity Information Centre, Norway.
Schendyla peyerimhoffi Brölemann & Ribaut, 1911	Schendyla peyerimhoffi Brölemann & Ribaut, 1911	Great Britain	NT		Current	Natural England (2015) A review of the millipedes (Diplopoda), centipedes (Chilopoda) and woodlice (Isopoda) of Great Britain. Species status number 23. Natural England, London, 170 pp.
Schendyla tyrolensis (Meinert,1870)	Schendyla tyrolensis (Meinert,1870)	Germany	DD	D	Current	Decker P, Voigtländer K, Spelda J, Reip HS, Lindner EN (2016) Rote Liste und Gesamtartenliste der Hundertfüßer (Myriapoda: Chilopoda) Deutschlands. In: Gruttke H, Binot-Hafke M, Balzer S, Haupt H, Hofbauer N, Ludwig G, Matzke-Hajek G, Ries M (Eds): Rote Liste Gefährdeter Tiere, Pflanzen und Pilze Deutschlands, Band 4: Wirbellose Tiere (Teil 2). Münster (Landwirtschaftsverlag). Naturschutz und …
Scolopendromorpha
Cryptopidae
Cryptops anomalans Newport, 1844	Cryptops anomalans Newport, 1844	Germany	NE	◊	Current	Decker P, Voigtländer K, Spelda J, Reip HS, Lindner EN (2016) Rote Liste und Gesamtartenliste der Hundertfüßer (Myriapoda: Chilopoda) Deutschlands. In: Gruttke H, Binot-Hafke M, Balzer S, Haupt H, Hofbauer N, Ludwig G, Matzke-Hajek G, Ries M (Eds): Rote Liste Gefährdeter Tiere, Pflanzen und Pilze Deutschlands, Band 4: Wirbellose Tiere (Teil 2). Münster (Landwirtschaftsverlag). Naturschutz und …
Cryptops croaticus Verhoeff, 1931	Cryptops croaticus Verhoeff, 1931	Slovenia	NT	R	Current	Uradni list RS, št. 82/02 z dne 24. 9. 2002 (2002a) Priloga 24: Rdeči seznam strig (Chilopoda)
Cryptops croaticus Verhoeff, 1931	Cryptops croaticus Verhoeff, 1931	Slovenia	NT	R	Previous	Kos, I (1992) Rdeči seznam ogroženih strig (Myriapoda: Chilopoda) v Sloveniji.The Red List of Endangered Chilopoda (Myriapoda) in Slovenia. Varstvo Narave 17: 137-146.
Cryptops hortensis (Donovan,1810)	Cryptops hortensis (Donovan,1810)	Germany	LC	*	Current	Decker P, Voigtländer K, Spelda J, Reip HS, Lindner EN (2016) Rote Liste und Gesamtartenliste der Hundertfüßer (Myriapoda: Chilopoda) Deutschlands. In: Gruttke H, Binot-Hafke M, Balzer S, Haupt H, Hofbauer N, Ludwig G, Matzke-Hajek G, Ries M (Eds): Rote Liste Gefährdeter Tiere, Pflanzen und Pilze Deutschlands, Band 4: Wirbellose Tiere (Teil 2). Münster (Landwirtschaftsverlag). Naturschutz und …
Cryptops hortensis (Donovan,1810)	Cryptops hortensis (Donovan,1810)	Germany (Baden-Württemberg)	LC		Current	Spelda J (1998) Provisorische Rote Liste der in Baden-Württemberg gefährdeten Hundert- und Tausendfüßer (Myriapoda: Chilopoda, Diplopoda), Stand: August 1997. In: Köppel C, Rennwald E, Hirneisen N (Eds): Rote Listen auf CD-ROM. Deutschland, Österreich, Schweiz, Liechtenstein, Südtirol. Verlag für interaktive Medien, Gaggenau.
Cryptops hortensis (Donovan,1810)	Cryptops hortensis (Donovan,1810)	Germany (Bavaria)	DD	D	Current	Spelda J (2004) Rote Liste gefährdeter Hundert- und Tausendfüßer (Myriapoda: Chilopoda, Diplopoda) Bayerns. Schriftenreihe Bayerisches Landesamt für Umweltschutz 166: 339-342.
Cryptops hortensis (Donovan,1810)	Cryptops hortensis (Donovan,1810)	Norway	LC		Current	Henriksen S, Hilmo O (2015) Norwegian Red List of Species 2015 – methods and results. Norwegian Biodiversity Information Centre, Norway.
Cryptops illyricus Verhoeff, 1933	Cryptops illyricus Verhoeff, 1933	Slovenia	VU	V	Current	Uradni list RS, št. 82/02 z dne 24. 9. 2002 (2002a) Priloga 24: Rdeči seznam strig (Chilopoda)
Cryptops illyricus Verhoeff, 1933	Cryptops illyricus Verhoeff, 1933	Slovenia	VU	V	Previous	Kos, I (1992) Rdeči seznam ogroženih strig (Myriapoda: Chilopoda) v Sloveniji.The Red List of Endangered Chilopoda (Myriapoda) in Slovenia. Varstvo Narave 17: 137-146.
Cryptops iporangensis Ázara & Ferreira, 2013	Cryptops iporangensis Ázara & Ferreira, 2013	Brazil	EN		Current	MMA – Ministério do Meio Ambiente (2014) Portaria n 444, de 17 de dezembro de 2014. Lista Nacional Oficial de Espécies da Fauna Ameaçadas de Extinção. Diário Oficial da União 245(1): 121-126.
Cryptops iporangensis Ázara & Ferreira, 2013	Cryptops iporangensis Ázara & Ferreira, 2013	Brazil	EN		To be published	To be published
Cryptops parisi Brölemann, 1920	Cryptops parisi Brölemann, 1920	Germany	LC	*	Current	Decker P, Voigtländer K, Spelda J, Reip HS, Lindner EN (2016) Rote Liste und Gesamtartenliste der Hundertfüßer (Myriapoda: Chilopoda) Deutschlands. In: Gruttke H, Binot-Hafke M, Balzer S, Haupt H, Hofbauer N, Ludwig G, Matzke-Hajek G, Ries M (Eds): Rote Liste Gefährdeter Tiere, Pflanzen und Pilze Deutschlands, Band 4: Wirbellose Tiere (Teil 2). Münster (Landwirtschaftsverlag). Naturschutz und …
Cryptops parisi Brölemann, 1920	Cryptops parisi Brölemann, 1920	Germany (Baden-Württemberg)	LC		Current	Spelda J (1998) Provisorische Rote Liste der in Baden-Württemberg gefährdeten Hundert- und Tausendfüßer (Myriapoda: Chilopoda, Diplopoda), Stand: August 1997. In: Köppel C, Rennwald E, Hirneisen N (Eds): Rote Listen auf CD-ROM. Deutschland, Österreich, Schweiz, Liechtenstein, Südtirol. Verlag für interaktive Medien, Gaggenau.
Cryptops parisi Brölemann, 1920	Cryptops parisi Brölemann, 1920	Germany (Saxony Anhalt)	EN	R	Previous	Voigtländer K (2004a): Rote Liste der Hundertfüßer (Chilopoda) Sachsen-Anhalts. - Berichte des Landesamtes für Umweltschutz Sachsen-Anhalt 39: 175-177.
Cryptops parisi Brölemann, 1920	Cryptops parisi Brölemann, 1920	Germany (Saxony Anhalt)	LC		Current	Lindner EN, Voigtländer K, P Decker (in press) Hundertfüßer (Chilopoda). In: Landesamt für Umweltschutz Sachsen-Anhalt (Eds): Rote Listen Sachsen-Anhalt. Berichte des Landesamtes für Umweltschutz Sachsen-Anhalt 4.
Cryptops parisi Brölemann, 1920	Cryptops parisi Brölemann, 1920	Norway	NA		Current	Henriksen S, Hilmo O (2015) Norwegian Red List of Species 2015 – methods and results. Norwegian Biodiversity Information Centre, Norway.
Cryptops rucneri Matic, 1967	Cryptops rucneri Matic, 1967	Slovenia	NT	R	Current	Uradni list RS, št. 82/02 z dne 24. 9. 2002 (2002a) Priloga 24: Rdeči seznam strig (Chilopoda)
Cryptops rucneri Matic, 1967	Cryptops rucneri Matic, 1967	Slovenia	NT	R	Previous	Kos, I (1992) Rdeči seznam ogroženih strig (Myriapoda: Chilopoda) v Sloveniji.The Red List of Endangered Chilopoda (Myriapoda) in Slovenia. Varstvo Narave 17: 137-146.
Cryptops spelaeoraptor Ázara & Ferreira, 2014	Cryptops spelaeoraptor Ázara & Ferreira, 2014	Brazil	VU		Current	MMA – Ministério do Meio Ambiente (2014) Portaria n 444, de 17 de dezembro de 2014. Lista Nacional Oficial de Espécies da Fauna Ameaçadas de Extinção. Diário Oficial da União 245(1): 121-126.
Cryptops spelaeoraptor Ázara & Ferreira, 2014	Cryptops spelaeoraptor Ázara & Ferreira, 2014	Brazil	CR		To be published	To be published
Scolopendridae
Scolopendra abnormis Lewis & Daszak, 1996	Scolopendra abnormis Lewis & Daszak, 1996	IUCN	VU		Current	IUCN (2019) The IUCN Red List of Threatened Species. Version 2019-2. http://www.iucnredlist.org
Otostigmus giuponii Chagas-Jr, 2012	Otostigmus giuponii Chagas-Jr, 2012	Brazil	LC		Current	MMA – Ministério do Meio Ambiente (2014) Portaria n 444, de 17 de dezembro de 2014. Lista Nacional Oficial de Espécies da Fauna Ameaçadas de Extinção. Diário Oficial da União 245(1): 121-126.
Scolopendropsis duplicata Chagas-Jr, Edgecombe & Minelli, 2008	Scolopendropsis duplicata Chagas-Jr, Edgecombe & Minelli, 2008	Brazil	CR		Current	MMA – Ministério do Meio Ambiente (2014) Portaria n 444, de 17 de dezembro de 2014. Lista Nacional Oficial de Espécies da Fauna Ameaçadas de Extinção. Diário Oficial da União 245(1): 121-126.
Scolopocryptopidae
Newportia maxima Bücherl, 1942	Newportia maxima Bücherl, 1942	Brazil	DD		Current	MMA – Ministério do Meio Ambiente (2014) Portaria n 444, de 17 de dezembro de 2014. Lista Nacional Oficial de Espécies da Fauna Ameaçadas de Extinção. Diário Oficial da União 245(1): 121-126.
Newportia paraensis Chamberlin, 1914	Newportia paraensis Chamberlin, 1914	Brazil	DD		Current	MMA – Ministério do Meio Ambiente (2014) Portaria n 444, de 17 de dezembro de 2014. Lista Nacional Oficial de Espécies da Fauna Ameaçadas de Extinção. Diário Oficial da União 245(1): 121-126.
Newportia potiguar Ázara & Ferreira, 2014	Newportia potiguar Ázara & Ferreira, 2014	Brazil	VU		To be published	To be published
Newportia spelaea Ázara & Ferreira, 2014	Newportia spelaea Ázara & Ferreira, 2014	Brazil	CR		To be published	To be published
Scolopocryptops troglocaudatus Chagas-Jr & Bichuette, 2015	Scolopocryptops troglocaudatus Chagas-Jr & Bichuette, 2015	Brazil	EN		To be published	To be published
Pauropoda
Tetramerocerata
Pauropodidae
Allopauropus danicus (Hansen, 1902)	Allopauropus danicus (Hansen, 1902)	Norway	NT		Previous	Djursvoll P (2010) Mangeføttinger - Myriapoda. In: Kålås JA, Viken Å, Henriksen S, Skjelseth S (Eds) Norsk Rødliste for arter 2010. Artsdatabanken, Norge, 223-226.
Allopauropus danicus (Hansen, 1902)	Allopauropus danicus (Hansen, 1902)	Norway	NT		Current	Henriksen S, Hilmo O (2015) Norwegian Red List of Species 2015 – methods and results. Norwegian Biodiversity Information Centre, Norway.
Allopauropus danicus (Hansen, 1902)	Allopauropus danicus (Hansen, 1902)	Norway	NT		Previous	Djursvoll P, Meidell B (2006) Mangeføttinger - Myriapoda. In: Kålås JA, Viken Å, Bakken T (Eds) Norsk Rødliste 2006 - 2006 Norwegian Red List. Artsdatabanken, Norway, 207-210.
Allopauropus danicus (Hansen, 1902)	Allopauropus danicus (Hansen, 1902)	Finland	DD		Current	Hyvärinen E, Juslén A, Kemppainen E, Uddström A, Liukko UM (eds.) (2019) The 2019 Red List of Finnish Species. Ympäristöministeriö & Suomen ympäristökeskus. Helsinki, 704 pp.
Allopauropus danicus (Hansen, 1902)	Allopauropus danicus (Hansen, 1902)	Sweden	DD		Current	Gärdenfors U (ed.) (2010) Rödlistade arter i Sverige 2010 – The 2010 Red List of Swedish Species. ArtDatabanken, SLU, Uppsala.
Allopauropus helveticus (Hansen, 1902)	Allopauropus helveticus (Hansen, 1902)	Norway	DD		Previous	Djursvoll P, Meidell B (2006) Mangeføttinger - Myriapoda. In: Kålås JA, Viken Å, Bakken T (Eds) Norsk Rødliste 2006 - 2006 Norwegian Red List. Artsdatabanken, Norway, 207-210.
Allopauropus multiplex (Remy, 1936)	Allopauropus multiplex (Remy, 1936)	Norway	DD		Previous	Djursvoll P, Meidell B (2006) Mangeføttinger - Myriapoda. In: Kålås JA, Viken Å, Bakken T (Eds) Norsk Rødliste 2006 - 2006 Norwegian Red List. Artsdatabanken, Norway, 207-210.
Allopauropus tenellus (Scheller, 1971)	Allopauropus tenellus (Scheller, 1971)	Norway	DD		Previous	Djursvoll P, Meidell B (2006) Mangeføttinger - Myriapoda. In: Kålås JA, Viken Å, Bakken T (Eds) Norsk Rødliste 2006 - 2006 Norwegian Red List. Artsdatabanken, Norway, 207-210.
Allopauropus verticillatus Scheller, 1971	Allopauropus verticillatus Scheller, 1971	Norway	DD		Previous	Djursvoll P, Meidell B (2006) Mangeføttinger - Myriapoda. In: Kålås JA, Viken Å, Bakken T (Eds) Norsk Rødliste 2006 - 2006 Norwegian Red List. Artsdatabanken, Norway, 207-210.
Amphipauropus rhenanus (Hüther, 1971)	Amphipauropus rhenanus (Hüther, 1971)	Norway	NT		Previous	Djursvoll P (2010) Mangeføttinger - Myriapoda. In: Kålås JA, Viken Å, Henriksen S, Skjelseth S (Eds) Norsk Rødliste for arter 2010. Artsdatabanken, Norge, 223-226.
Amphipauropus rhenanus (Hüther, 1971)	Amphipauropus rhenanus (Hüther, 1971)	Norway	DD		Previous	Djursvoll P, Meidell B (2006) Mangeføttinger - Myriapoda. In: Kålås JA, Viken Å, Bakken T (Eds) Norsk Rødliste 2006 - 2006 Norwegian Red List. Artsdatabanken, Norway, 207-210.
Amphipauropus rhenanus (Hüther, 1971)	Amphipauropus rhenanus (Hüther, 1971)	Norway	NT		Current	Henriksen S, Hilmo O (2015) Norwegian Red List of Species 2015 – methods and results. Norwegian Biodiversity Information Centre, Norway.
Amphipauropus rhenanus (Hüther, 1971)	Amphipauropus rhenanus (Hüther, 1971)	Sweden	DD		Current	Gärdenfors U (ed.) (2010) Rödlistade arter i Sverige 2010 – The 2010 Red List of Swedish Species. ArtDatabanken, SLU, Uppsala.
Decapauropus broelemanni Remy, 1935	Allopauropus broelemanni (Remy, 1935)	Finland	DD		Current	Hyvärinen E, Juslén A, Kemppainen E, Uddström A, Liukko UM (eds.) (2019) The 2019 Red List of Finnish Species. Ympäristöministeriö & Suomen ympäristökeskus. Helsinki, 704 pp.
Decapauropus cuenoti Remy, 1931	Decapauropus cuenoti Remy, 1931	Norway	LC		Current	Henriksen S, Hilmo O (2015) Norwegian Red List of Species 2015 – methods and results. Norwegian Biodiversity Information Centre, Norway.
Decapauropus gracilis Hansen, 1902	Allopauropus gracilis (Hansen, 1902)	Norway	LC		Current	Henriksen S, Hilmo O (2015) Norwegian Red List of Species 2015 – methods and results. Norwegian Biodiversity Information Centre, Norway.
Decapauropus helveticus Hansen, 1902	Allopauropus helveticus (Hansen, 1902)	Norway	DD		Previous	Djursvoll P (2010) Mangeføttinger - Myriapoda. In: Kålås JA, Viken Å, Henriksen S, Skjelseth S (Eds) Norsk Rødliste for arter 2010. Artsdatabanken, Norge, 223-226.
Decapauropus helveticus Hansen, 1902	Allopauropus helveticus (Hansen, 1902)	Norway	DD		Current	Henriksen S, Hilmo O (2015) Norwegian Red List of Species 2015 – methods and results. Norwegian Biodiversity Information Centre, Norway.
Decapauropus helveticus Hansen, 1902	Allopauropus helveticus (Hansen, 1902)	Finland	DD		Current	Hyvärinen E, Juslén A, Kemppainen E, Uddström A, Liukko UM (eds.) (2019) The 2019 Red List of Finnish Species. Ympäristöministeriö & Suomen ympäristökeskus. Helsinki, 704 pp.
Decapauropus helveticus Hansen, 1902	Allopauropus helveticus (Hansen, 1902)	Sweden	DD		Current	Gärdenfors U (ed.) (2010) Rödlistade arter i Sverige 2010 – The 2010 Red List of Swedish Species. ArtDatabanken, SLU, Uppsala.
Decapauropus multiplex Remy, 1936	Allopauropus multiplex (Remy, 1936)	Norway	DD		Previous	Djursvoll P (2010) Mangeføttinger - Myriapoda. In: Kålås JA, Viken Å, Henriksen S, Skjelseth S (Eds) Norsk Rødliste for arter 2010. Artsdatabanken, Norge, 223-226.
Decapauropus multiplex Remy, 1936	Allopauropus multiplex (Remy, 1936)	Norway	DD		Current	Henriksen S, Hilmo O (2015) Norwegian Red List of Species 2015 – methods and results. Norwegian Biodiversity Information Centre, Norway.
Decapauropus multiplex Remy, 1936	Allopauropus multiplex (Remy, 1936)	Sweden	NT		Current	Gärdenfors U (ed.) (2010) Rödlistade arter i Sverige 2010 – The 2010 Red List of Swedish Species. ArtDatabanken, SLU, Uppsala.
Decapauropus pseudomillotianus Remy & Balland, 1958	Allopauropus pseudomillotianus (Remy & Balland, 1958)	Norway	NA		Current	Henriksen S, Hilmo O (2015) Norwegian Red List of Species 2015 – methods and results. Norwegian Biodiversity Information Centre, Norway.
Decapauropus tenellus Scheller, 1971	Allopauropus tenellus (Scheller, 1971)	Norway	NT		Previous	Djursvoll P (2010) Mangeføttinger - Myriapoda. In: Kålås JA, Viken Å, Henriksen S, Skjelseth S (Eds) Norsk Rødliste for arter 2010. Artsdatabanken, Norge, 223-226.
Decapauropus tenellus Scheller, 1971	Allopauropus tenellus (Scheller, 1971)	Norway	NT		Current	Henriksen S, Hilmo O (2015) Norwegian Red List of Species 2015 – methods and results. Norwegian Biodiversity Information Centre, Norway.
Decapauropus tenellus Scheller, 1971	Allopauropus tenellus (Scheller, 1971)	Finland	DD		Current	Hyvärinen E, Juslén A, Kemppainen E, Uddström A, Liukko UM (eds.) (2019) The 2019 Red List of Finnish Species. Ympäristöministeriö & Suomen ympäristökeskus. Helsinki, 704 pp.
Decapauropus tenellus Scheller, 1971	Allopauropus tenellus (Scheller, 1971)	Sweden	DD		Current	Gärdenfors U (ed.) (2010) Rödlistade arter i Sverige 2010 – The 2010 Red List of Swedish Species. ArtDatabanken, SLU, Uppsala.
Decapauropus verticillatus Scheller, 1971	Allopauropus verticillatus Scheller, 1971	Norway	DD		Previous	Djursvoll P (2010) Mangeføttinger - Myriapoda. In: Kålås JA, Viken Å, Henriksen S, Skjelseth S (Eds) Norsk Rødliste for arter 2010. Artsdatabanken, Norge, 223-226.
Decapauropus verticillatus Scheller, 1971	Allopauropus verticillatus Scheller, 1971	Norway	DD		Current	Henriksen S, Hilmo O (2015) Norwegian Red List of Species 2015 – methods and results. Norwegian Biodiversity Information Centre, Norway.
Decapauropus verticillatus Scheller, 1971	Allopauropus verticillatus Scheller, 1971	Sweden	NT		Current	Gärdenfors U (ed.) (2010) Rödlistade arter i Sverige 2010 – The 2010 Red List of Swedish Species. ArtDatabanken, SLU, Uppsala.
Decapauropus vulgaris Hansen, 1902	Allopauropus vulgaris (Hansen, 1902)	Norway	LC		Current	Henriksen S, Hilmo O (2015) Norwegian Red List of Species 2015 – methods and results. Norwegian Biodiversity Information Centre, Norway.
Pauropus lanceolatus Remy, 1956	Pauropus lanceolatus Remy, 1956	Norway	DD		Previous	Djursvoll P, Meidell B (2006) Mangeføttinger - Myriapoda. In: Kålås JA, Viken Å, Bakken T (Eds) Norsk Rødliste 2006 - 2006 Norwegian Red List. Artsdatabanken, Norway, 207-210.
Pauropus lanceolatus Remy, 1956	Pauropus lanceolatus Remy, 1956	Norway	DD		Current	Henriksen S, Hilmo O (2015) Norwegian Red List of Species 2015 – methods and results. Norwegian Biodiversity Information Centre, Norway.
Pauropus lanceolatus Remy, 1956	Pauropus lanceolatus Remy, 1956	Finland	DD		Current	Hyvärinen E, Juslén A, Kemppainen E, Uddström A, Liukko UM (eds.) (2019) The 2019 Red List of Finnish Species. Ympäristöministeriö & Suomen ympäristökeskus. Helsinki, 704 pp.
Pauropus lanceolatus Remy, 1956	Pauropus lanceolatus Remy, 1956	Norway	DD		Previous	Djursvoll P (2010) Mangeføttinger - Myriapoda. In: Kålås JA, Viken Å, Henriksen S, Skjelseth S (Eds) Norsk Rødliste for arter 2010. Artsdatabanken, Norge, 223-226.
Pauropus lanceolatus Remy, 1956	Pauropus lanceolatus Remy, 1956	Sweden	NT		Current	Gärdenfors U (ed.) (2010) Rödlistade arter i Sverige 2010 – The 2010 Red List of Swedish Species. ArtDatabanken, SLU, Uppsala.
Scleropauropus lyrifer Remy, 1936	Scleropauropus lyrifer Remy, 1936	Norway	VU		Current
Scleropauropus lyrifer Remy, 1936	Scleropauropus lyrifer Remy, 1936	Norway	VU		Previous	Djursvoll P, Meidell B (2006) Mangeføttinger - Myriapoda. In: Kålås JA, Viken Å, Bakken T (Eds) Norsk Rødliste 2006 - 2006 Norwegian Red List. Artsdatabanken, Norway, 207-210.
Scleropauropus lyrifer Remy, 1936	Scleropauropus lyrifer Remy, 1936	Norway	NT		Current	Henriksen S, Hilmo O (2015) Norwegian Red List of Species 2015 – methods and results. Norwegian Biodiversity Information Centre, Norway.
Stylopauropus pedunculatus (Lubbock, 1867)	Stylopauropus pedunculatus (Lubbock, 1867)	Norway	NA		Current	Henriksen S, Hilmo O (2015) Norwegian Red List of Species 2015 – methods and results. Norwegian Biodiversity Information Centre, Norway.
Symphyla
Scolopendrellidae
Scolopendrellopsis subnuda (Hansen, 1903)	Scolopendrellopsis subnuda (Hansen, 1903)	Norway	LC		Current	Henriksen S, Hilmo O (2015) Norwegian Red List of Species 2015 – methods and results. Norwegian Biodiversity Information Centre, Norway.
Symphylella elongata Scheller, 1952	Symphylella elongata Scheller, 1952	Norway	NE		Current	Henriksen S, Hilmo O (2015) Norwegian Red List of Species 2015 – methods and results. Norwegian Biodiversity Information Centre, Norway.
Symphylella elongata Scheller, 1952	Symphylella elongata Scheller, 1952	Sweden	DD		Current	Gärdenfors U (ed.) (2010) Rödlistade arter i Sverige 2010 – The 2010 Red List of Swedish Species. ArtDatabanken, SLU, Uppsala.
Symphylella isabellae (Grassi, 1886)	Symphylella isabellae (Grassi, 1886)	Norway	DD		Previous	Djursvoll P (2010) Mangeføttinger - Myriapoda. In: Kålås JA, Viken Å, Henriksen S, Skjelseth S (Eds) Norsk Rødliste for arter 2010. Artsdatabanken, Norge, 223-226.
Symphylella isabellae (Grassi, 1886)	Symphylella isabellae (Grassi, 1886)	Norway	DD		Previous	Djursvoll P, Meidell B (2006) Mangeføttinger - Myriapoda. In: Kålås JA, Viken Å, Bakken T (Eds) Norsk Rødliste 2006 - 2006 Norwegian Red List. Artsdatabanken, Norway, 207-210.
Symphylella isabellae (Grassi, 1886)	Symphylella isabellae (Grassi, 1886)	Norway	DD		Current	Henriksen S, Hilmo O (2015) Norwegian Red List of Species 2015 – methods and results. Norwegian Biodiversity Information Centre, Norway.
Symphylella isabellae (Grassi, 1886)	Symphylella isabellae (Grassi, 1886)	Finland	DD		Current	Hyvärinen E, Juslén A, Kemppainen E, Uddström A, Liukko UM (eds.) (2019) The 2019 Red List of Finnish Species. Ympäristöministeriö & Suomen ympäristökeskus. Helsinki, 704 pp.
Symphylella vulgaris (Hansen, 1903)	Symphylella vulgaris (Hansen, 1903)	Norway	LC		Current	Henriksen S, Hilmo O (2015) Norwegian Red List of Species 2015 – methods and results. Norwegian Biodiversity Information Centre, Norway.
Scutigerellidae
Hanseniella caldaria (Hansen, 1903)	Hanseniella caldaria (Hansen, 1903)	Norway	NA		Current	Henriksen S, Hilmo O (2015) Norwegian Red List of Species 2015 – methods and results. Norwegian Biodiversity Information Centre, Norway.
Scutigerella causeyae Michelbacher, 1942	Scutigerella causeyae Michelbacher, 1942	Norway	NE		Current	Henriksen S, Hilmo O (2015) Norwegian Red List of Species 2015 – methods and results. Norwegian Biodiversity Information Centre, Norway.
Scutigerella immaculatus (Newport, 1845)	Scutigerella immaculatus (Newport, 1845)	Norway	NE		Current	Henriksen S, Hilmo O (2015) Norwegian Red List of Species 2015 – methods and results. Norwegian Biodiversity Information Centre, Norway.
Scutigerella palmonii Michelbacher, 1942	Scutigerella palmonii Michelbacher, 1942	Norway	NE		Current	Henriksen S, Hilmo O (2015) Norwegian Red List of Species 2015 – methods and results. Norwegian Biodiversity Information Centre, Norway.
